# Supplementary material for: A multi-residue method for trace analysis of pesticides in soils with special emphasis on rigorous quality control
Source: Anal Bioanal Chem. 2023 Aug 8;415(24):6009–25. doi: 10.1007/s00216-023-04872-8 (PMC10556155; doi:10.1007/s00216-023-04872-8)
Supplement: Supplementary file 1 — Supplementary file1 (XLSX 589 KB) [file 216_2023_4872_MOESM1_ESM.xlsx]

## Sheet: ReadMe
Electronic Supplementary Material A (ESM-A) to
A multi-residue method for trace analysis of pesticides in soils with special emphasis on rigorous quality control
Andrea Rösch‡, Felix E. Wettstein‡, Daniel Wächter§, Vanessa Reininger§, Reto G. Meuli§, Thomas D. Bucheli‡*
‡ Environmental Analytics, Agroscope, 8046 Zurich, Switzerland
§ Soil Quality and Soil Use, Agroscope, 8046 Zurich, Switzerland
*Corresponding author:		phone: +41 58 468 73 42
		e-mail: thomas.bucheli@agroscope.admin.ch
Tables
ESM-A Table S1.1	Detailed information, i.e., CAS Registry Number, vendor, purity and organic solvent used for preparation of individual reference standard about all 146 analytes and 95 ILIS.
ESM-A Table S1.2	Detailed information, i.e., CAS Registry Number, vendor, purity about other chemicals and solutions.
ESM-A Table S2	Pesticide selection based on the three categories, i.e.: (i) application, (ii) environmental behaviour and (iii) ecotoxicity.
ESM-A Table S3.1	Details on liquid chromatography.
ESM-A Table S3.2	Details on electrospray ionization source and gas parameters as well as on the scheduled multiple reaction monitoring mode.
ESM-A Table S3.3	Optimized LC-ESI-MS/MS conditions using the scheduled multiple reaction monitoring mode for all analytes and ILIS in ESI+.
ESM-A Table S3.4	Optimized LC-ESI-MS/MS conditions using the scheduled multiple reaction monitoring mode for all analytes and ILIS in ESI-.
ESM-A Table S3.5	Optimized LC-ESI-MS/MS conditions for early eluting substances (RT < 4 min) with narrow peak width (< 10 s ) in ESI+ not using the scheduled multiple reaction monitoring mode but acquiring these transitions over the whole run to achieve sufficient scans per peak.
ESM-A Table S4.1	Individual percentage differences of pesticide concentrations when ILIS is added before the QuEChERS (2.5% formic acid) extraction (b. E.) vs. ILIS is added after the QuEChERS (2.5% formic acid) extraction (a. E.) for S1 to S3 spiked with 2.5 ng/g, S8 to S10 and S2.1.
ESM-A Table S4.2	Individual percentage differences of pesticide concentrations when extracting with QuEChERS (2.5% formic acid) vs. extracting with QuEChERS (1% acetic acid) for S8 to S10 and S2.1.
ESM-A Table S4.3	Individual percentage differences of pesticide concentrations when extracting with QuEChERS (2.5% formic acid) vs. extracting with ASE for S8 to S10 and S2.1.
ESM-A Table S4.4	Individual percentage differences of pesticide concentrations extracted with QuEChERS (2.5% formic acid) of dried vs. undried soil samples S5 to S8.
ESM-A Table S5	Individual pesticide concentrations quantified in dried or undried soil samples S5 to S8.
ESM-A Table S6	Method validation parameters (ILOQs, MLOQs, lower and upper limits of the linear range) for all individual pesticides as well as selected ILIS for analytes without si-ILIS used for quantification.
ESM-A Table S7	Individual matrix effects of all pesticides in S1 to S5 using either the signal intensities in acetonitrile (2.5% formic acid) or those in the S2 extract as reference.
ESM-A Table S8	Individual absolute recoveriesQuEChERS of all pesticides in S1 to S3.
ESM-A Table S9	Individual S2.1 concentrations of all pesticides.
ESM-A Table S10	Individual relative recoveries of all pesticides in S1 to S5.
ESM-A Table S11.1	Individual instrumental precisions of all pesticides.
ESM-A Table S11.2	Individual intra-day method precisions of all pesticides in S1 to S3 and S5 to S8.
ESM-A Table S11.3	Individual inter-day method precisions of all pesticides in S5 to S8 and in S2.1.
ESM-A Table S11.4	Individual inter-person method precisions of all pesticides in S2.1.
ESM-A Table S12	Individual pesticide concentrations quantified in selected Swiss (agricultural) soils (S5 to S8 and S11 to S18).

## Sheet: Abbreviations
Abbreviation	Full name or description
A	acaricide
ASE	accelerated solvent extraction
DT50, soil, lab	soil degradation measured in terms of half-lives in the laboratory at 20 °C with a pF value of two reflecting the soil moisture
ESI	electrospray ionization
F	fungicide
F TP	transformation product of a fungicide
H	herbicide
H TP	transformation product of a herbicide
I	insecticide
I TP	transformation product of an insecticide
ILIS	isotopically labeled internal standard
ILOQ	instrumental limit of quantification
KfOC	rganic-carbon normalized Freundlich distribution coefficients
KOC	organic carbon-water partition coefficients
KOW	octanol-water partition coefficient
LC	liquid chromatography
MLOQ	method limit of quantification
MRM	multiple reaction monitoring
MS/MS	tandem mass spectrometry
NH4COOH	ammonium formate
NOEC	no-observed-effect concentration
PGR	plant growth regulator
PGR TP	transformation product of a plant growth regulator
R	rodenticide
RSD	relative standard deviation
si-ILIS	structure-identical isotopically labeled internal standard

## Sheet: ESM-A Table S1.1
ESM-A Table S1.1: Detailed information, i.e., CAS Registry Number, vendor, purity and organic solvent used for preparation of individual reference standard about all 146 analytes and 95 ILIS.
Substance	CAS Registry Number	Agroscope_ID	Organic solvent used for preparation of individual reference standard	Vendor	ILIS (1=yes, 0=no)	Purity
2,6-Dichlorobenzamide	2008-58-4	549	Acetonitrile	Dr. Ehrenstorfer	0	0.994
2,6-Dichlorobenzamide-d3	NA	568	Acetonitrile	C/D/N Isotopes Inc.	1	0.98
2-Amino-4,6-dimethoxypyrimidine	36315-01-2	393	Acetonitrile	Dr. Ehrenstorfer	0	0.993
2-Amino-4,6-dimethoxypyrimidine-d6	1219803-92-5	459	Acetonitrile	TRC-Canada	1	0.98
4-Amino-2-chloropyridine	14432-12-3	491	Acetonitrile	Sigma-Aldrich	0	0.97
Acetochlor	34256-82-1	550	Acetonitrile	Dr. Ehrenstorfer	0	0.979
Acetochlor-d11	1189897-44-6	569	Acetonitrile	C/D/N Isotopes Inc.	1	0.98
Acibenzolar-S-methyl	135158-54-2	396	Ethanol	Dr. Ehrenstorfer	0	0.9944
Alachlor	15972-60-8	551	Acetonitrile	Dr. Ehrenstorfer	0	0.999
Alachlor-d13	1015856-63-9	570	Acetonitrile	C/D/N Isotopes Inc.	1	0.98
Amisulbrom	348635-87-0	333	Ethanol	Dr. Ehrenstorfer	0	0.9962
Atrazine	1912-24-9	508	Ethanol	Dr. Ehrenstorfer	0	0.993
Atrazine-2-hydroxy	2163-68-0	511	Methanol : 0.1M Hydrochloric acid (2:3)	Dr. Ehrenstorfer	0	0.9685
Atrazine-2-hydroxy-d5	1276197-25-1	537	Methanol : 0.1M Hydrochloric acid (2:3)	C/D/N Isotopes Inc.	1	0.981
Atrazine-d5	163165-75-1	534	Ethanol	C/D/N Isotopes Inc.	1	0.99
Atrazine-desethyl	6190-65-4	552	Ethanol	Dr. Ehrenstorfer	0	0.99
Atrazine-desethyl-d7	NA	571	Ethanol	C/D/N Isotopes Inc.	1	0.98
Atrazine-desisopropyl	1007-28-9	553	Ethanol	Dr. Ehrenstorfer	0	0.99
Atrazine-desisopropyl-d5	1189961-78-1	572	Ethanol	C/D/N Isotopes Inc.	1	0.98
Azoxystrobin	131860-33-8	296	Acetonitrile	Dr. Ehrenstorfer	0	0.992
Azoxystrobin-d4	1346606-39-0	375	Acetonitrile	TRC-Canada	1	0.98
Beflubutamid	113614-08-7	344	Ethanol	Dr. Ehrenstorfer	0	0.99
Beflubutamid-d7	NA	428	Ethanol	HPC Standards GmbH	1	0.998
Benalaxyl	98243-83-5	354	Ethanol	Dr. Ehrenstorfer	0	0.9936
Bixafen	581809-46-3	345	Ethanol	Dr. Ehrenstorfer	0	0.9973
Boscalid	188425-85-6	512	Acetonitrile	Dr. Ehrenstorfer	0	0.9958
Boscalid-d4	NA	376	Ethanol	TRC-Canada	1	0.95
Bromadiolone	28772-56-7	346	Ethyl acetate	Dr. Ehrenstorfer	0	0.951
Bromuconazole	116255-48-2	334	Ethyl acetate	Dr. Ehrenstorfer	0	0.9988
Bupirimate	41483-43-6	310	Acetonitrile	Dr. Ehrenstorfer	0	0.959
Bupirimate-d5	NA	493	Acetonitrile	Sigma-Aldrich	1	0.98
Buprofezin	69327-76-0	332	Ethanol	Dr. Ehrenstorfer	0	0.9992
Buprofezin-d6	NA	499	Ethanol	Sigma-Aldrich	1	0.98
Cadusafos	95465-99-9	436	Acetonitrile	Dr. Ehrenstorfer	0	0.975
Cadusafos-d5	NA	419	Acetonitrile	Dr. Ehrenstorfer	1	0.953
Carbaryl	63-25-2	364	Ethanol	Dr. Ehrenstorfer	0	0.9894
Carbaryl-d7	362049-56-7	385	Ethanol	Dr. Ehrenstorfer	1	0.993
Carbendazim	10605-21-7	513	Dimethylformamide	Dr. Ehrenstorfer	0	0.986
Carbendazim-d4	291765-95-2	538	Dimethylformamide	C/D/N Isotopes Inc.	1	0.993
Carboxin	5234-68-4	311	Acetonitrile	Dr. Ehrenstorfer	0	0.9933
Carfentrazone-ethyl	128639-02-1	308	Acetonitrile	Dr. Ehrenstorfer	0	0.9412
Carfentrazone-ethyl-d5	NA	377	Acetonitrile	Sigma-Aldrich	1	0.98
Chlorantraniliprole	500008-45-7	387	Acetone	Dr. Ehrenstorfer	0	0.9728
Chlorantraniliprole-d3	1392493-28-5	585	Acetone	ASCA	1	0.987
Chloridazon	1698-60-8	554	Acetonitrile	Dr. Ehrenstorfer	0	0.987
Chloridazon-d5	1246818-99-4	573	Acetonitrile	Dr. Ehrenstorfer	1	0.97
Chlorophacinone	3691-35-8	335	Ethyl acetate	Dr. Ehrenstorfer	0	0.9985
Chlorothalonil R417888	1418095-02-9	591	Methanol	ASCA	0	0.993
Chlorothalonil R417888-13C2,15N2	NA	593	Methanol	ASCA	1	0.998
Chlorothalonil R611968	NA	592	Ethanol	ASCA	0	0.998
Chlorothalonil-4-hydroxy	28343-61-5	590	Ethanol	Dr. Ehrenstorfer	0	0.947
Chlorotoluron	15545-48-9	365	Ethanol	Dr. Ehrenstorfer	0	0.9888
Chlorotoluron-d6	NA	497	Ethanol	Sigma-Aldrich	1	0.98
Chlorpyrifos	2921-88-2	514	Ethyl acetate	Dr. Ehrenstorfer	0	0.9949
Chlorpyrifos-d10	285138-81-0	539	Acetonitrile	Dr. Ehrenstorfer	1	0.97
Chlorpyrifos-methyl	5598-13-0	470	Ethyl acetate	Dr. Ehrenstorfer	0	0.9873
Chlorpyrifos-methyl-d6	2083629-84-7	474	Ethyl acetate	Dr. Ehrenstorfer	1	0.984
Chlothianidin	210880-92-5	555	Acetonitrile	Dr. Ehrenstorfer	0	0.9925
Chlothianidin-d3	NA	574	Acetonitrile	C/D/N Isotopes Inc.	1	0.98
Clofentezine	74115-24-5	312	Acetonitrile	Dr. Ehrenstorfer	0	0.9847
Clofentezine-d8	NA	456	Acetonitrile	TRC-Canada	1	0.98
Clomazone	81777-89-1	306	Acetonitrile	Dr. Ehrenstorfer	0	0.9968
Cyazofamid	120116-88-3	304	Acetonitrile	Dr. Ehrenstorfer	0	0.972
Cyproconazole	94361-06-5	515	Acetonitrile	Dr. Ehrenstorfer	0	0.985
Cyproconazole-d3	NA	540	Acetonitrile	Sigma-Aldrich	1	0.991
Cyprodinil	121552-61-2	516	Acetonitrile	Dr. Ehrenstorfer	0	0.999
Cyprodinil CGA232449	121552-66-7	507	Acetonitrile	Syngenta	0	0.99
Cyprodinil CGA249287	92238-61-4	506	Acetonitrile	Syngenta	0	1
Cyprodinil-d5	1773496-67-5	452	Ethanol	TRC-Canada	1	0.96
Desmedipham	13684-56-5	313	Acetonitrile	Dr. Ehrenstorfer	0	0.9916
Desmethoxy-linuron	3567-62-2	447	Ethanol	TRC-Canada	0	0.98
Difenacoum	56073-07-5	336	Ethyl acetate	Dr. Ehrenstorfer	0	0.9804
Difenacoum-d4	NA	479	Ethyl acetate	TRC-Canada	1	0.96
Difenoconazole	119446-68-3	432	Ethanol	Dr. Ehrenstorfer	0	0.9958
Difenoconazole-d6	NA	412	Acetonitrile	Dr. Ehrenstorfer	1	0.995
Diflufenican	83164-33-4	366	Ethanol	Dr. Ehrenstorfer	0	0.9941
Diflufenican-d3	1185009-29-3	382	Acetonitrile	Dr. Ehrenstorfer	1	0.994
Dimethomorph	110488-70-5	309	Ethanol	Dr. Ehrenstorfer	0	0.9878
Dimethomorph-d8	1346606-71-0	378	Ethanol	Dr. Ehrenstorfer	1	0.96
Dimoxystrobin	149961-52-4	330	Ethanol	Dr. Ehrenstorfer	0	0.9971
Diuron	330-54-1	517	Acetonitrile	Dr. Ehrenstorfer	0	0.987
Diuron-d6	1007536-67-5	541	Acetonitrile	C/D/N Isotopes Inc.	1	0.98
Dodemorph	1593-77-7	328	Acetonitrile	Dr. Ehrenstorfer	0	0.9938
Endosulfan sulfate	1031-07-8	388	Ethanol	Dr. Ehrenstorfer	0	0.9817
Endosulfan sulfate-d4	NA	430	Ethanol	Dr. Ehrenstorfer	1	0.967
Epoxiconazole	133855-98-8	518	Acetonitrile	Dr. Ehrenstorfer	0	0.999
Epoxiconazole-d4	NA	481	Ethanol	TRC-Canada	1	0.98
Ethirimol	23947-60-6	337	Ethanol	Dr. Ehrenstorfer	0	0.9903
Ethofumesate	26225-79-6	519	Acetonitrile	Dr. Ehrenstorfer	0	0.971
Ethofumesate-d5	NA	429	Ethanol	Dr. Ehrenstorfer	1	0.999
Etoxazole	153233-91-1	338	Ethanol	Dr. Ehrenstorfer	0	0.9933
Etoxazole-d5	NA	476	Ethanol	Dr. Ehrenstorfer	1	0.98
Famoxadone	131807-57-3	315	Acetonitrile	Dr. Ehrenstorfer	0	0.9954
Fenamiphos	22224-92-6	468	Ethyl acetate	Dr. Ehrenstorfer	0	0.9881
Fenamiphos-d3	NA	494	Ethyl acetate	Sigma-Aldrich	1	0.98
Fenarimol	60168-88-9	355	Ethanol	Dr. Ehrenstorfer	0	0.997
Fenazaquin	120928-09-8	348	Ethanol	Dr. Ehrenstorfer	0	0.9877
Fenbuconazole	114369-43-6	339	Ethanol	Dr. Ehrenstorfer	0	0.9919
Fenbuconazole-d5	1398066-06-2	414	Acetone	Dr. Ehrenstorfer	1	0.991
Fenpropidin	67306-00-7	520	Acetonitrile	Dr. Ehrenstorfer	0	0.976
Fenpropidin-d10	NA	542	Ethyl acetate	Dr. Ehrenstorfer	1	0.981
Fenpropimorph	67564-91-4	431	Ethyl acetate	Dr. Ehrenstorfer	0	0.948
Fenpropimorph-d3	NA	460	Ethyl acetate	TRC-Canada	1	0.97
Fenpyroximate	134098-61-6	386	Ethanol	Dr. Ehrenstorfer	0	0.9841
Fipronil	120068-37-3	521	Acetonitrile	Dr. Ehrenstorfer	0	0.965
Fipronil-13C4	NA	543	Acetonitrile	Sigma-Aldrich	1	0.98
Flocoumafen	90035-08-8	441	Ethyl acetate	Dr. Ehrenstorfer	0	0.9874
Flocoumafen-d4	NA	480	Ethyl acetate	TRC-Canada	1	0.97
Fluazinam	79622-59-6	302	Acetonitrile	Dr. Ehrenstorfer	0	0.999
Fluazolate	174514-07-9	446	Methanol	TRC-Canada	0	0.98
Fluazolate-d3	1189932-72-6	454	Methanol	TRC-Canada	1	0.98
Fludioxonil	131341-86-1	522	Acetonitrile	Dr. Ehrenstorfer	0	0.998
Fludioxonil-13C2	NA	464	Ethanol	TRC-Canada	1	0.98
Flufenacet	142459-58-3	340	Ethanol	Dr. Ehrenstorfer	0	0.9866
Flufenacet-d4	NA	424	Acetonitrile	HPC Standards GmbH	1	0.999
Flufenoxuron	101463-69-8	316	Acetonitrile	Dr. Ehrenstorfer	0	0.9819
Flufenoxuron-d3	NA	504	Acetonitrile	C/D/N Isotopes Inc.	1	0.984
Fluopicolide	239110-15-7	524	Acetonitrile	Dr. Ehrenstorfer	0	0.993
Fluopicolide-d3	NA	379	Acetonitrile	HPC Standards GmbH	1	0.991
Fluopyram	658066-35-4	558	Acetonitrile	Dr. Ehrenstorfer	0	0.9984
Fluopyram-d4	NA	576	Acetonitrile	Sigma-Aldrich	1	0.999
Fluoxastrobin	361377-29-9	349	Ethanol	Dr. Ehrenstorfer	0	0.9933
Fluoxastrobin-d4	NA	477	Ethanol	TRC-Canada	1	0.97
Fluquinconazole	136426-54-5	341	Ethanol	Dr. Ehrenstorfer	0	0.9892
Flurochloridone	61213-25-0	367	Ethanol	Dr. Ehrenstorfer	0	0.9958
Flusilazole	85509-19-9	523	Acetonitrile	Dr. Ehrenstorfer	0	0.995
Flusilazole-d3	NA	586	Acetonitrile	ASCA	1	0.9995
Flutolanil	66332-96-5	368	Ethanol	Dr. Ehrenstorfer	0	0.9972
Flutolanil-d7	NA	451	Ethanol	TRC-Canada	1	0.98
Fluxapyroxad	907204-31-3	525	Acetonitrile	Dr. Ehrenstorfer	0	0.9989
Fonofos	944-22-9	434	Ethanol	Dr. Ehrenstorfer	0	0.9852
Fonofos-13C6	NA	461	Nonane	CIL Cambridge Isotope Laboratories	1	0.98
Forchlorfenuron	68157-60-8	317	Acetonitrile	Dr. Ehrenstorfer	0	0.9961
Forchlorfenuron-d5	1398065-87-6	484	Acetonitrile	TRC-Canada	1	0.98
Haloxyfop-phenol	69045-89-2	426	Acetonitrile	HPC Standards GmbH	0	0.999
Imazalil	35554-44-0	350	Ethanol	Dr. Ehrenstorfer	0	0.9972
Imazalil-d5	1398065-91-2	416	Acetone	Dr. Ehrenstorfer	1	0.985
Imidacloprid	138261-41-3	559	Acetonitrile	Dr. Ehrenstorfer	0	0.9855
Imidacloprid-d4	1015855-75-0	577	Acetonitrile	C/D/N Isotopes Inc.	1	0.98
Indoxacarb	144171-61-9	318	Acetonitrile	Dr. Ehrenstorfer	0	0.9737
Indoxacarb-d3	NA	449	Acetonitrile	TRC-Canada	1	0.98
Isofenphos	25311-71-1	438	Isopropanol	Dr. Ehrenstorfer	0	0.9993
Isoproturon	34123-59-6	560	Acetonitrile	Dr. Ehrenstorfer	0	0.9911
Isoproturon-d3	352438-80-3	578	Acetonitrile	C/D/N Isotopes Inc.	1	0.99
Isoproturon-didemethyl	56046-17-4	556	Acetonitrile	Dr. Ehrenstorfer	0	0.99
Isopyrazam	881685-58-1	369	Ethanol	Dr. Ehrenstorfer	0	0.9977
Isoxaben	82558-50-7	320	Acetonitrile	Dr. Ehrenstorfer	0	0.9648
Linuron	330-55-2	526	Acetonitrile	Dr. Ehrenstorfer	0	0.986
Linuron-d6	NA	544	Acetonitrile	Dr. Ehrenstorfer	1	0.985
Lufenuron	103055-07-8	399	Ethanol	Dr. Ehrenstorfer	0	0.9897
Lufenuron-d3	NA	587	Ethanol	ASCA	1	0.996
Mandipropamid	374726-62-2	301	Ethanol	Dr. Ehrenstorfer	0	0.994
Mepanipyrim	110235-47-7	356	Ethanol	Dr. Ehrenstorfer	0	0.9964
Mepanipyrim-d5	NA	588	Ethanol	ASCA	1	0.999
Metaflumizone	139968-49-3	357	Ethanol	Dr. Ehrenstorfer	0	0.9721
Metalaxyl	57837-19-1	561	Acetonitrile	Dr. Ehrenstorfer	0	0.9934
Metalaxyl-d6	NA	579	Acetonitrile	C/D/N Isotopes Inc.	1	0.98
Metamitron	41394-05-2	562	Acetonitrile	Dr. Ehrenstorfer	0	0.9929
Metconazole	125116-23-6	342	Ethanol	Dr. Ehrenstorfer	0	0.9988
Metconazole-d6	NA	450	Ethanol	TRC-Canada	1	0.98
Methiocarb	2032-65-7	370	Ethanol	Dr. Ehrenstorfer	0	0.9935
Methiocarb-d3	1581694-94-1	548	Ethanol	Dr. Ehrenstorfer	1	0.994
Metolachlor ESA	171118-09-5	563	Acetonitrile	Dr. Ehrenstorfer	0	0.957
Metolachlor ESA-d6	NA	483	Acetonitrile	TRC-Canada	1	0.95
Metolachlor OA	152019-73-3	564	Acetonitrile	Dr. Ehrenstorfer	0	0.991
Metrafenone	220899-03-6	351	Ethanol	Dr. Ehrenstorfer	0	0.9958
Metrafenone-d9	NA	498	Ethanol	Sigma-Aldrich	1	0.98
Myclobutanil	88671-89-0	371	Ethanol	Dr. Ehrenstorfer	0	0.999
Myclobutanil-d9	NA	458	Ethanol	TRC-Canada	1	0.98
Napropamide	15299-99-7	527	Acetonitrile	Dr. Ehrenstorfer	0	0.998
Napropamide-d10	NA	422	Acetonitrile	HPC Standards GmbH	1	0.992
Novaluron	116714-46-6	358	Ethanol	Dr. Ehrenstorfer	0	0.9904
Orbencarb	34622-58-7	528	Acetonitrile	Dr. Ehrenstorfer	0	0.9957
Oryzalin	19044-88-3	529	Acetonitrile	Dr. Ehrenstorfer	0	0.986
Paclobutrazol	76738-62-0	433	Ethanol	Dr. Ehrenstorfer	0	0.9961
Paclobutrazol-d4	NA	457	Ethanol	TRC-Canada	1	0.98
Penconazole	66246-88-6	331	Ethanol	Dr. Ehrenstorfer	0	0.9885
Penconazole-d7	NA	475	Ethanol	TRC-Canada	1	0.98
Pencycuron	66063-05-6	489	Acetonitrile	Sigma-Aldrich	0	0.997
Pendimethalin	40487-42-1	435	Ethanol	Dr. Ehrenstorfer	0	0.9734
Pendimethalin-d5	1219803-39-0	582	Acetonitrile	C/D/N Isotopes Inc.	1	0.98
Pethoxamid	106700-29-2	359	Ethanol	Dr. Ehrenstorfer	0	0.99
Phenmedipham	13684-63-4	321	Acetonitrile	Dr. Ehrenstorfer	0	0.987
Phenmedipham-d3	1773497-41-8	583	Acetonitrile	Dr. Ehrenstorfer	1	0.97
Phosmet	732-11-6	469	Methanol	Dr. Ehrenstorfer	0	0.9686
Phosmet-d6	2083623-41-8	473	Methanol	Dr. Ehrenstorfer	1	0.996
Picolinafen	137641-05-5	322	Acetonitrile	Dr. Ehrenstorfer	0	0.998
Picolinafen-d4	NA	478	Acetonitrile	TRC-Canada	1	0.97
Picoxystrobin	117428-22-5	391	Ethanol	Dr. Ehrenstorfer	0	0.9904
Piperonyl butoxide	51-03-6	442	Ethanol	Dr. Ehrenstorfer	0	0.958
Piperonyl butoxide-d9	NA	487	Ethanol	TRC-Canada	1	0.96
Pirimicarb	23103-98-2	510	Acetonitrile	Dr. Ehrenstorfer	0	0.996
Pirimicarb-d6	1015854-66-6	536	Acetonitrile	Dr. Ehrenstorfer	1	0.975
Prochloraz	67747-09-5	323	Acetonitrile	Dr. Ehrenstorfer	0	0.9917
Prochloraz-d7	NA	413	Acetonitrile	Dr. Ehrenstorfer	1	0.992
Propiconazole	60207-90-1	530	Acetonitrile	Dr. Ehrenstorfer	0	0.985
Propiconazole-d5	NA	545	Acetone	Dr. Ehrenstorfer	1	0.99
Propyzamide	23950-58-5	360	Ethanol	Dr. Ehrenstorfer	0	0.9914
Propyzamide-d3	1219805-79-4	418	Acetonitrile	Dr. Ehrenstorfer	1	0.999
Proquinazid	189278-12-4	352	Ethanol	Dr. Ehrenstorfer	0	0.991
Proquinazid-d7	NA	496	Ethanol	Sigma-Aldrich	1	0.98
Prosulfocarb	52888-80-9	305	Ethanol	Dr. Ehrenstorfer	0	0.9972
Prosulfocarb-d7	NA	589	Ethyl acetate	ASCA	1	0.994
Pyraclostrobin	175013-18-0	303	Acetonitrile	Dr. Ehrenstorfer	0	0.9957
Pyraclostrobin-d6	NA	380	Ethanol	TRC-Canada	1	0.97
Pyridaben	96489-71-3	372	Ethanol	Dr. Ehrenstorfer	0	0.9986
Pyridaben-d13	NA	584	Ethyl acetate	TRC-Canada	1	0.98
Pyrifenox	88283-41-4	565	Acetonitrile	Dr. Ehrenstorfer	0	0.9961
Pyrimethanil	53112-28-0	343	Ethanol	Dr. Ehrenstorfer	0	0.999
Pyrimethanil-d5	NA	501	Ethanol	Sigma-Aldrich	1	0.98
Quinoxyfen	124495-18-7	373	Ethanol	Dr. Ehrenstorfer	0	0.9985
Quinoxyfen-d4	NA	448	Ethanol	TRC-Canada	1	0.98
Silthiofam	175217-20-6	395	Ethyl acetate	Dr. Ehrenstorfer	0	0.9878
S-Metolachlor	87392-12-9	509	Acetonitrile	Dr. Ehrenstorfer	0	0.98
S-Metolachlor-d11	NA	535	Acetonitrile	Sigma-Aldrich	1	0.988
Tebuconazole	107534-96-3	531	Acetonitrile	Dr. Ehrenstorfer	0	0.986
Tebuconazole-d9	NA	546	Acetonitrile	Sigma-Aldrich	1	0.995
Tebufenozide	112410-23-8	361	Ethanol	Dr. Ehrenstorfer	0	0.9964
Tebufenozide-d9	1246815-86-0	453	Ethanol	TRC-Canada	1	0.97
Tebufenpyrad	119168-77-3	353	Ethanol	Dr. Ehrenstorfer	0	0.999
Teflubenzuron	83121-18-0	362	Ethanol	Dr. Ehrenstorfer	0	0.9653
Teflubenzuron-d3	NA	482	Ethanol	TRC-Canada	1	0.98
Terbuthylazine	5915-41-3	532	Acetonitrile	Dr. Ehrenstorfer	0	0.9869
Terbuthylazine-d5	222986-60-9	547	Acetonitrile	C/D/N Isotopes Inc.	1	0.99
Terbuthylazine-desethyl	30125-63-4	557	Methanol : 0.1M Hydrochloric acid (2:3)	Dr. Ehrenstorfer	0	0.9929
Terbuthylazine-desethyl-d9	1219798-52-3	575	Acetonitrile	C/D/N Isotopes Inc.	1	0.99
Tetraconazole	112281-77-3	324	Acetonitrile	Dr. Ehrenstorfer	0	0.9883
Thiabendazole	148-79-8	329	Ethanol	Dr. Ehrenstorfer	0	0.9889
Thiabendazole-d4	1190007-20-5	488	Ethanol	TRC-Canada	1	0.97
Thiacloprid	111988-49-9	566	Acetonitrile	Dr. Ehrenstorfer	0	0.9973
Thiacloprid-d4	NA	580	Acetonitrile	C/D/N Isotopes Inc.	1	0.99
Thiamethoxam	153719-23-4	567	Acetonitrile	Dr. Ehrenstorfer	0	0.9969
Thiamethoxam-d3	NA	581	Acetonitrile	Sigma-Aldrich	1	0.99
Triadimenol	55219-65-3	363	Ethanol	Dr. Ehrenstorfer	0	0.9891
Triadimenol-d4	NA	495	Acetonitrile	Sigma-Aldrich	1	0.98
Triazoxide	72459-58-6	374	Acetonitrile	Dr. Ehrenstorfer	0	0.9888
Trifloxystrobin	141517-21-7	533	Acetonitrile	Dr. Ehrenstorfer	0	0.993
Trifloxystrobin acid	252913-85-2	307	Ethanol	Dr. Ehrenstorfer	0	0.999
Trifloxystrobin-d6	NA	381	Ethanol	TRC-Canada	1	0.97
Triticonazole	131983-72-7	327	Ethanol	Dr. Ehrenstorfer	0	0.9275
Zoxamide	156052-68-5	326	Acetonitrile	Dr. Ehrenstorfer	0	0.9808

## Sheet: ESM-A Table S1.2
ESM-A Table S1.2: Detailed information, i.e., CAS Registry Number, vendor, purity about other chemicals and solutions.
Chemical	CAS Registry Number	Vendor	Purity
nanopure-H2O	7732-18-5	VWR Chemicals	LC-MS grade, filtered at 0.2 µm
Methanol	67-56-1	VWR Chemicals	99.9%; LC-MS grade, filtered at 0.2 µm
Acetonitrile	75-05-8	VWR Chemicals	99.9%; LC-MS grade, filtered at 0.2 µm
Ammonium formate	540-69-2	Merck	0.99
Sodium acetate	127-09-3	Sigma Aldrich	0.99
Sodium acetate	127-09-3	UCT	0.995
Magnesium sulfate	7487-88-9	Sigma Aldrich	0.995
Magnesium sulfate	7487-88-9	UCT	0.99
Formic acid	64-18-6	VWR Chemicals	0.996
Acetic acid	64-19-7	Fluka Analytical	0.998
ortho-Phosphoric acid	7664-38-2	Fluka Analytical	0.85
Sand	14808-60-7	VWR Chemicals	industrial washed

## Sheet: ESM-A Table S2
ESM-A Table S2: Pesticide selection based on the three categories, i.e.: (i) application, (ii) environmental behaviour and (iii) ecotoxicity. Displayed are the scores per category, the average score as well as major substance characteristics for each pesticide.
Substance characteristics were compiled from the PPDB (Pesticide Properties DataBase, https://sitem.herts.ac.uk/aeru/ppdb/en/index.htm., status 2018) and EFSA conclusions (European Food Safety Authority, status 2019).
Pesticide	CAS Registry Number	Pesticide approved as plant protection product according to regulation Ordinance on Plant Protection Products, SR-916.161(status January 2023), [year lastly approved, not considering potential grace periods ("Aufbrauchfristen")]	Transformation product (1=yes, 0=no)	Pesticide class	Substance class	Score: application*	Score: environmental behaviour	Score: ecotoxicity	Average score	KfOC [L/kg]	KOC [L/kg]	K(f)OC > 500	log KOW	log KOW > 4	DT50, soil, lab [d]	DT50, soil, lab > 60 d	NOEC for the most sensitive soil species [mg/kg]	Reason why pesticide was included into the final method
2,6-Dichlorobenzamide	2008-58-4		1	H TP	Benzamid	0.0833333	0.5	0.25	0.277778	51	51	0		0.5	2666	1	25	former analytical method **
2-Amino-4,6-dimethoxypyrimidine	36315-01-2		1	H TP	Unclassified	0.0833333	1	0.5	0.527778	11289		1		0.5	259	1		Average score
4-Amino-2-chloropyridine	14432-12-3		1	PGR TP	Pyridin	0.0833333	1	0.75	0.611111	2847		1		0.5	593.4	1	1.87	Average score
Acetochlor	34256-82-1	no [< 2005]	0	H	Chloroacetanilide	0.0833333	0.25	0.25	0.194444			0.5		0.5	29	0		former analytical method **
Acibenzolar-S-methyl	135158-54-2	yes	0	F	Benzothiadiazol	0.416667	1	0.5	0.638889	3288		1	3.1	1	1000	1	1.34	Average score
Alachlor	15972-60-8	no [2009]	0	H	Chloroacetanilide	0.416667	0.5	0.5	0.472222	1994	335	1	3.09	0	35	0		former analytical method **
Amisulbrom	348635-87-0	yes	0	F	Sulfonamid	0.0833333	1	0.5	0.527778	44231	284	1	4.4	1	937.9	1		Average score
Atrazine	1912-24-9	no [2009]	0	H	Triazine	NA	NA	NA	NA									former analytical method **
Atrazine-2-hydroxy	2163-68-0		1	H TP	Triazine	0.0833333	0.75	0.75	0.527778			0.5	2.09	1	164	1		Average score / former analytical method **
Atrazine-desethyl	6190-65-4		1	H TP	Triazine	0.0833333	0.5	0.25	0.277778		110	0	1.51	0	170	1		former analytical method **
Atrazine-desisopropyl	1007-28-9		1	H TP	Triazine	0.0833333	0.25	0.25	0.194444		130	0	1.15	0		0.5		former analytical method **
Azoxystrobin	131860-33-8	yes	0	F	Strobilurin	0.75	1	0.5	0.75	594	1690	1	2.5	1	279	1	20	Average score / former analytical method **
Beflubutamid	113614-08-7	no [2021]	0	H	Amide	0.0833333	0.5	1	0.527778	1793		1	4.28	1	14.8	0	0.17	Average score
Benalaxyl	98243-83-5	yes	0	F	Acylamino acid	0.0833333	1	0.5	0.527778	12346	7175	1	3.68	1	206.7	1	26	Average score
Bixafen	581809-46-3	yes	0	F	Pyrazol	0.0833333	1	0.5	0.527778	4974		1	3.3	1	612	1	41.5	Average score
Boscalid	188425-85-6	yes	0	F	Carboxamid	0.25	1	0.5	0.583333	1110		1	2.96	1	232	1	1.2	Average score / former analytical method **
Bromadiolone	28772-56-7	no [2021]	0	R	Coumarin anticoagulant	0.0833333	0.5	1	0.527778	1636		1	4.07	1	19	0	0.948	Average score
Bromuconazole	116255-48-2	no [2021]	0	F	Triazol	0.0833333	1	0.5	0.527778	860	872	1	3.24	1	581.6	1	18.6	Average score
Bupirimate	41483-43-6	yes	0	F	Pyrimidinol	0.25	1	0.5	0.583333	1882	2822	1	3.68	1	734	1	120	Average score
Buprofezin	69327-76-0	yes	0	I	Unclassified	0.0833333	1	0.5	0.527778	19091	21208	1	4.93	1	1311	1	80	Average score
Cadusafos	95465-99-9	no [< 2005]	0	I	Organophosphat	0.0833333	0.5	1	0.527778	621		1	3.85	1	56.3	0	1.8	Average score
Carbaryl	63-25-2	no [< 2005]	0	I	Carbamat	0.0833333	0.5	1	0.527778	320	300	0	2.36	1	98.7	1	0.32	Average score
Carbendazim	10605-21-7	no [2016]	0	F	Benzimidazol	0.0833333	1	0.5	0.527778	2805	246	1	1.48	0	180	1	0.58	Average score / former analytical method **
Carboxin	5234-68-4	no [2020]	0	F	Oxathiin	0.0833333	0.5	1	0.527778	213	124	0	2.3	1	146	1	50	Average score
Carfentrazone-ethyl	128639-02-1	yes	0	H	Triazolone	0.0833333	1	0.5	0.527778	615.97	866	1	3.36	1	77.1	1	820	Average score
Chlorantraniliprole	500008-45-7	yes	0	I	Anthranilic diamid	0.0833333	1	0.5	0.527778	539	464	1	2.86	1	1163	1	120	Average score
Chloridazon	1698-60-8	no [2019]	0	H	Pyridazinon	0.25	0.5	0	0.25	340	340	0	1.19	0	173.9	1	400	former analytical method **
Chlorophacinone	3691-35-8	no [2010]	0	R	Indandione anticoagulant	0.0833333	1	1	0.694444	75800	75766	1	2.42	1	74	1		Average score
Chlorothalonil R417888	1418095-02-9		1	F TP	Chloroacetamid	0.833333	0.5	0.25	0.305556	17.2	17	0		0.5	1000	1	100	expert opinion
Chlorothalonil R611968	NA		1	F TP	Chloroacetamid	NA	NA	NA	NA	128								expert opinion
Chlorothalonil-4-hydroxy	28343-61-5		1	F TP	Chloroacetamid	0.833333	0.5	0.5	0.422222	718		0.5		0.5		0.5		expert opinion
Chlorotoluron	15545-48-9	yes	0	H	Urea	0.666667	0.5	0.5	0.555556	62.7	384	0	2.5	1	66	1	399.6	Average score
Chlorpyrifos	2921-88-2	no [2021]	0	I	Organophosphat	0.25	1	1	0.75	5442	31000	1	4.7	1	1279	1	0.05	Average score / former analytical method **
Chlorpyrifos-methyl	5598-13-0	no [2021]	0	I	Organophosphat	0.583333	0.5	0.5	0.527778	3824	8100	1	4	1	7.64	0	12.5	Average score
Clofentezine	74115-24-5	yes	0	I	Tetrazin	0.0833333	1	0.5	0.527778	17318.6		1	3.1	1	191.5	1	2	Average score
Clomazone	81777-89-1	yes	0	H	Isoxazolidinon	0.0833333	1	1	0.694444	585	300	1	2.54	1	167.5	1	0.8	Average score
Clothianidin	210880-92-5	no [2020]	0	I	Neonicotinoid	0.0833333	0.5	0	0.194444	345	123	0	0.905	0	1001	1	2.5	former analytical method **
Cyazofamid	120116-88-3	yes	0	F	Cyanoimidazol	0.0833333	1	0.5	0.527778	2172		1	3.2	1	70	1	4	Average score
Cyproconazole	94361-06-5	yes	0	F	Triazol	0.0833333	1	1	0.694444	711	711	1	3.09	1	191	1	0.75	Average score / former analytical method **
Cyprodinil	121552-61-2	yes	0	F	Anilinopyrimidin	0.583333	0.5	0.5	0.527778	4393	2012	1	4	1	53	0	9.2	Average score / former analytical method **
Cyprodinil CGA249287	92238-61-4		1	F TP	Anilinopyrimidin	0.583333	0.5	0.5	0.527778			0.5		0.5		0.5		Average score
Cyprodinil CGA249287	92238-61-4		1	F TP	Anilinopyrimidin	0.583333	0.5	0.5	0.527778			0.5		0.5		0.5		Average score
Desmedipham	13684-56-5	no [2020]	0	H	Carbamat	0.416667	1	0.5	0.638889	5236	5236	1	3.39	1	215.2	1	2.47	Average score
Desmethoxy-linuron	3567-62-2		1	H TP	Urea	0.0833333	1	0.5	0.527778	1358	1358	1		0.5	340	1		Average score
Difenacoum	56073-07-5	no [< 2005]	0	R	Hydroxycoumarin	0.0833333	1	1	0.694444		426579	1	7.6	1	253.2	1		Average score
Difenoconazole	119446-68-3	yes	0	F	Triazol	0.75	1	1	0.916667	7730	7730	1	4.36	1	456	1	0.2	Average score
Diflufenican	83164-33-4	yes	0	H	Carboxamid	0.416667	1	0.5	0.638889	7431	6598	1	4.2	1	318	1	120	Average score
Dimethomorph	110488-70-5	yes	0	F	Morpholin	0.0833333	1	0.5	0.527778	566	574	1	2.68	1	599.1	1	60	Average score
Dimoxystrobin	149961-52-4	no [< 2005]	0	F	Strobilurin	0.0833333	1	0.5	0.527778	935		1	3.59	1	226.4	1	10	Average score
Diuron	330-54-1	no [2021]	0	H	Phenylurea	0.75	1	0.5	0.75	1067	1750	1	2.87	1	472	1	14.4	Average score / former analytical method **
Dodemorph	1593-77-7	no [2021]	0	F	Morpholin	0.0833333	1	0.5	0.527778	49000					125			Average score
Endosulfan sulfate	1031-07-8		1	I TP	Unclassified	0.0833333	0.75	0.75	0.527778		5194		3.66					Average score
Epoxiconazole	133855-98-8	no [2021]	0	F	Triazol	0.25	1	0.75	0.666667	2647	2647	1		0.5	2236	1	0.084	Average score / former analytical method **
Ethirimol	23947-60-6	no [< 2005]	0	F	Pyrimidinol	0.0833333	1	0.5	0.527778	950		1	2.3	1	103	1		Average score
Ethofumesate	26225-79-6	yes	0	H	Benzofuran	0.583333	0.5	0.5	0.527778	451	245	0	2.7	1	228	1	25	Average score / former analytical method **
Etoxazole	153233-91-1	yes	0	A	Diphenyl oxazolin	0.0833333	1	0.5	0.527778	11000		1	5.52	1	120	1	5	Average score
Famoxadone	131807-57-3	no [2021]	0	F	Oxazol	0.0833333	1	0.5	0.527778	3740	4950	1	4.65	1	104.3	1	8.15	Average score
Fenamiphos	22224-92-6	no [< 2005]	0	I	Organophosphat	0.0833333	0.5	1	0.527778	469	878	1	3.3	1	2.01	0	0.49	Average score
Fenarimol	60168-88-9	no [< 2005]	0	F	Pyrimidin	0.0833333	1	0.5	0.527778	734		1	3.69	1	703	1	25	Average score
Fenazaquin	120928-09-8	no [2021]	0	A	Unclassified	0.0833333	1	1	0.694444	42695		1	5.51	1	264	1	0.6	Average score
Fenbuconazole	114369-43-6	no [2021]	0	F	Triazol	0.0833333	1	0.5	0.527778	9043		1	3.79	1	590	1	12	Average score
Fenpropidin	67306-00-7	yes	0	F	Unclassified	0.25	1	0.5	0.583333	5313	5800	1	2.6	1	217	1	10	Average score / former analytical method **
Fenpropimorph	67564-91-4	no [2019]	0	F	Morpholin	0.0833333	1	0.5	0.527778	5943	5943	1	4.5	1	124	1	4.7	Average score
Fenpyroximate	134098-61-6	yes	0	A	Pyrazol	0.0833333	1	1	0.694444	79500		1	5.01	1	279.4	1	0.9	Average score
Fipronil	120068-37-3	no [2019]	0	I	Phenylpyrazol	0.0833333	1	1	0.694444	7200	1248	1	3.75	1	346	1	120	Average score / former analytical method **
Flocoumafen	90035-08-8	no [< 2005]	0	R	Coumarin anticoagulant	0.0833333	1	1	0.694444		1345	1	4.7	1	217	1		Average score
Fluazinam	79622-59-6	yes	0	F	Phenylpyridinamin	0.583333	1	1	0.861111	2316	26250	1	4.03	1	263	1	0.48	Average score
Fluazolate	174514-07-9	no [< 2005]	0	H	Phenylpyrazol	0.0833333	1	0.5	0.527778		13000	1	5.44	1	71	1	1170	Average score
Fludioxonil	131341-86-1	yes	0	F	Phenylpyrrol	0.416667	1	0.5	0.638889	385000	385000	1	4.12	1	365	1	20	Average score / former analytical method **
Flufenacet	142459-58-3	yes	0	H	Oxyacetamid	0.25	1	0.5	0.583333	643.48	696	1	3.2	1	64	1	1.2	Average score
Flufenoxuron	101463-69-8	no [< 2005]	0	I	Benzoylurea	0.0833333	1	0.5	0.527778	738650	289747	1	5.11	1	72.5	1	50	Average score
Fluopicolide	239110-15-7	yes	0	F	Benzamid	0.0833333	1	0.5	0.527778	580	580	1	2.9	1	421.4	1	31.25	Average score / former analytical method **
Fluopyram	658066-35-4	yes	0	F	Benzamide, pyramid	0.0833333	0.5	0.5	0.361111	399.7	460	0	3.3	1	717	1	120	former analytical method **
Fluoxastrobin	361377-29-9	yes	0	F	Strobilurin	0.0833333	1	0.5	0.527778	1582		1	2.86	1	356	1	1.33	Average score
Fluquinconazole	136426-54-5	no [2020]	0	F	Triazol	0.0833333	1	0.5	0.527778	1153		1	3.24	1	441	1	50	Average score
Flurochloridone	61213-25-0	yes	0	H	Unclassified	0.0833333	1	0.5	0.527778	1100		1	3.36	1	180	1	45.4	Average score
Flusilazole	85509-19-9	no [2016]	0	F	Triazol	0.25	1	0.5	0.583333		2031	1	3.87	1	427	1	8.82	Average score / former analytical method **
Flutolanil	66332-96-5	yes	0	F	Oxathiin	0.0833333	1	0.5	0.527778	1340		1	3.17	1	1000	1	12.9	Average score
Fluxapyroxad	907204-31-3	yes	0	F	Pyrazol	0.0833333	1	0.5	0.527778	1101	1101	1	3.13	1	424	1	120	Average score / former analytical method **
Fonofos	944-22-9	no [< 2005]	0	I	Organophosphat	0.0833333	1	0.5	0.527778		870	1	3.9	1	99	1		Average score
Forchlorfenuron	68157-60-8	no [< 2005]	0	PGR	Phenylurea	0.0833333	1	1	0.694444	3320	1100	1	3.2	1	1218	1	0.3	Average score
Haloxyfop-phenol	69045-89-2		1	H TP	Aryloxyphenoxypropionat	0.0833333	0.75	0.75	0.527778		967.6	1		0.5		0.5	0.3	Average score
Imazalil	35554-44-0	yes	0	F	Imidazol	0.0833333	1	0.5	0.527778	8150		1	2.56	1	474	1	320	Average score
Imidacloprid	138261-41-3	no [2021]	0	I	Neonicotinoid	0.25	0.5	0.5	0.416667	411	411	0	0.57	0	341	1	0.178	former analytical method **
Indoxacarb	144171-61-9	no [2022]	0	I	Oxadiazin	0.0833333	1	0.5	0.527778		9600	1	4.65	1	231	1	7.8	Average score
Isofenphos	25311-71-1	no [< 2005]	0	I	Organophosphat	0.0833333	1	0.5	0.527778		600	1	4.04	1	63.9	1	40.4	Average score
Isoproturon	34123-59-6	no [2018]	0	H	Urea	0.5	0	0.5	0.333333	444	241	0	2.5	1	18.2	0	120	former analytical method **
Isoproturon-didemethyl	56046-17-4		1	H TP	Urea	0.5	0	0.25	0.106667	147		0		0.5	40	0		former analytical method **
Isopyrazam	881685-58-1	no [< 2005]	0	F	Pyrazol	0.0833333	1	0.5	0.527778	4122		1	4.25	1	244	1	60	Average score
Isoxaben	82558-50-7	no [< 2005]	0	H	Benzamid	0.0833333	1	0.5	0.527778	570	1290	1	3.94	1	150	1	3.34	Average score
Linuron	330-55-2	no [2018]	0	H	Urea	0.416667	1	0.5	0.638889	2156	2839	1	3	1	168.4	1	1000	Average score / former analytical method **
Lufenuron	103055-07-8	no [2020]	0	I	Benzoylurea	0.0833333	0.5	1	0.527778	74833		1	5.12	1	16.3	0	0.2	Average score
Mandipropamid	374726-62-2	yes	0	F	Mandelamid	0.25	1	0.5	0.583333	1294		1	3.2	1	83.9	1	16	Average score
Mepanipyrim	110235-47-7	yes	0	F	Anilinopyrimidin	0.25	1	0.5	0.583333	874	5859	1	3.28	1	253.92	1	57	Average score
Metaflumizone	139968-49-3	no [< 2005]	0	I	Semicarbazon	0.0833333	1	0.5	0.527778		51000	1	4.6	1	376	1	120	Average score
Metalaxyl	57837-19-1	yes	0	F	Phenylamid	0.0833333	0.5	0	0.194444	283.8		0	1.65	0	85	1	40	former analytical method **
Metamitron	41394-05-2	yes	0	H	Triazinon	0.5	0	0	0.166667	392	392	0	0.85	0	44.5	0	28	former analytical method **
Metconazole	125116-23-6	yes	0	F	Triazol	0.0833333	1	1	0.694444	1718		1	3.85	1	598	1	0.9	Average score
Methiocarb	2032-65-7	no [2020]	0	I	Carbamat	0.0833333	0.5	1	0.527778	1000		1	3.18	1	11.3	0	0.32	Average score
Metolachlor ESA	171118-09-5		1	H TP	Chloroacetamid	0.666667	0.5	0.25	0.277556		9		-1.89		169			former analytical method **
Metolachlor OA	152019-73-3		1	H TP	Chloroacetamid	0.666667	0.5	0.5	0.357556	12.22	17				127.5			former analytical method **
Metrafenone	220899-03-6	yes	0	F	Benzophenon	0.0833333	1	0.5	0.527778	5556	18602	1	4.3	1	261.9	1	3	Average score
Myclobutanil	88671-89-0	no [2021]	0	F	Triazol	0.25	1	0.5	0.583333	920	920	1	2.89	1	1216	1	10.3	Average score
Napropamide	15299-99-7	yes	0	H	Alkanamid	0.5	1	0.5	0.666667	1593	1609	1	3.3	1	400	1	30	Average score / former analytical method **
Novaluron	116714-46-6	no [2015]	0	I	Benzoylurea	0.0833333	1	0.5	0.527778		11813	1	4.3	1	72	1	3	Average score
Orbencarb	34622-58-7	no [2009]	0	H	Thiocarbamat	NA	NA	NA	NA				4.17	1	26			former analytical method **
Oryzalin	19044-88-3	no [2021]	0	H	Dinitroanilin	0.75	1	1	0.916667	1008	1596	1	3.73	1	456	1	2.66	Average score / former analytical method **
Paclobutrazol	76738-62-0	yes	0	PGR	Triazol	0.0833333	1	1	0.694444	665.3	942.5	1	3.11	1	438	1	0.68	Average score
Penconazole	66246-88-6	yes	0	F	Triazol	0.416667	1	0.5	0.638889	4120		1	3.72	1	372.7	1	120	Average score
Pencycuron	66063-05-6	no [2021]	0	F	Phenylurea	0.0833333	1	0.5	0.527778	10441		1	4.68	1	175	1	3.3	Average score
Pendimethalin	40487-42-1	yes	0	H	Dinitroanilin	0.833333	1	0.5	0.777778	29400	43000	1	5.2	1	589	1	16.73	Average score
Pethoxamid	106700-29-2	yes	0	H	Chloroacetamid	0.583333	0.5	0.5	0.527778	619	241	1	2.96	1	8.1	0	8	Average score
Phenmedipham	13684-63-4	yes	0	H	Carbamat	0.416667	1	0.5	0.638889	1618	2015	1	3.59	1	139.5	1	3.33	Average score
Phosmet	732-11-6	no [2022]	0	I	Organophosphat	0.0833333	0.5	1	0.527778	10400	11258	1	2.96	1	4.59	0	0.144	Average score
Picolinafen	137641-05-5	yes, but no product	0	H	Pyridin	0.0833333	1	1	0.694444	31800	58769	1	5.43	1	80.06	1	0.665	Average score
Picoxystrobin	117428-22-5	no [2018]	0	F	Strobilurin	0.0833333	0.5	1	0.527778	1200	1200	1	3.6	1	33	0	3.2	Average score
Piperonyl butoxide	51-03-6	yes	0	Synergist	Cyclic aromatic	0.0833333	0.5	1	0.527778		89125	1	4.75	1	13	0		Average score
Pirimicarb	23103-98-2	yes	0	I	Carbamat	0.416667	1	0	0.472222	730	3294	1	1.7	0	143	1	7.2	former analytical method **
Prochloraz	67747-09-5	yes	0	F	Imidazol	0.0833333	1	0.5	0.527778	8654	16250	1	3.5	1	936.1	1	4.2	Average score
Propiconazole	60207-90-1	no [2020]	0	F	Triazol	0.0833333	1	1	0.694444	3387	1817	1	3.72	1	398	1	0.833	Average score / former analytical method **
Propyzamide	23950-58-5	yes	0	H	Benzamid	0.416667	1	0.5	0.638889	5390	5390	1	3.3	1	271.3	1	34	Average score
Proquinazid	189278-12-4	yes	0	F	Quinazolinon	0.25	1	0.5	0.583333	16769		1	5.5	1	239	1	50.9	Average score
Prosulfocarb	52888-80-9	yes	0	H	Thiocarbamat	0.666667	0.5	0.5	0.555556	2339	2339	1	4.48	1	38.4	0	14.4	Average score
Pyraclostrobin	175013-18-0	yes	0	F	Strobilurin	0.0833333	1	1	0.694444	12000	16000	1	3.99	1	101	1	0.443	Average score
Pyridaben	96489-71-3	no [< 2005]	0	I	Pyridazinon	0.0833333	0.5	1	0.527778	87918		1	6.37	1	55	0	0.29	Average score
Pyrifenox	88283-41-4	no [2007]	0	F	Pyridin	NA	NA	NA	NA									former analytical method **
Pyrimethanil	53112-28-0	yes	0	F	Anilinopyrimidin	0.416667	1	0.5	0.638889	500	751	1	2.84	1	86.9	1	4.12	Average score
Quinoxyfen	124495-18-7	no [2019]	0	F	Quinolin	0.0833333	1	0.5	0.527778	22929		1	4.66	1	560	1	2.67	Average score
Silthiofam	175217-20-6	no [< 2005]	0	F	Thiophen	0.0833333	0.5	1	0.527778	328		0	3.72	1	60.8	1	0.27	Average score
S-Metolachlor	87392-12-9	yes	0	H	Chloroacetamid	0.666667	0	0.5	0.388889	369	369	0	3.05	1	37.6	0	2.54	former analytical method **
Tebuconazole	107534-96-3	yes	0	F	Triazol	0.25	1	1	0.75	1249.2	1249	1	3.7	1	500	1	0.75	Average score / former analytical method **
Tebufenozide	112410-23-8	yes	0	I	Diacylhydrazin	0.0833333	1	0.5	0.527778	894	894	1	4.25	1	400	1	120	Average score
Tebufenpyrad	119168-77-3	yes	0	A	Pyrazol	0.0833333	0.5	1	0.527778	8552	11936	1	4.93	1	33.9	0	0.34	Average score
Teflubenzuron	83121-18-0	no [2020]	0	I	Benzoylurea	0.0833333	1	1	0.694444		32556	1	4.3	1	140.3	1	0.22	Average score
Terbuthylazine	5915-41-3	yes	0	H	Triazine	0.5	0.5	1	0.666667	333	278	0	3.4	1	167	1	0.565	Average score / former analytical method **
Terbuthylazine-desethyl	30125-63-4		1	H TP	Triazine	0.5	0.5	0.5	0.375167	122		0	2.3	1	93.8	1		former analytical method **
Tetraconazole	112281-77-3	no [< 2005]	0	F	Triazol	0.0833333	1	0.5	0.527778	1922		1	3.56	1	438	1	8.2	Average score
Thiabendazole	148-79-8	yes	0	F	Benzimidazol	0.0833333	1	0.5	0.527778	4457	22467	1	2.39	1	1100	1	4.2	Average score
Thiacloprid	111988-49-9	no [2021]	0	I	Neonicotinoid	0.25	0.5	0	0.25	870	870	1	1.26	0	15.5	0	1	former analytical method **
Thiamethoxam	153719-23-4	no [2020]	0	I	Neonicotinoid	0.25	0.5	0	0.25		56.2	0	-0.13	0	233	1	5.34	former analytical method **
Triadimenol	55219-65-3	no [2020]	0	F	Triazol	0.0833333	1	0.5	0.527778	702	750	1	3.18	1	250	1	100	Average score
Triazoxide	72459-58-6	no [2021]	0	F	Benzotriazin	0.0833333	1	0.5	0.527778	1743		1	2.04	1	153.4	1	500	Average score
Trifloxystrobin	141517-21-7	yes	0	F	Strobilurin	0.583333	0.5	0.5	0.527778	3745	3745	1	4.5	1	2.83	0	3.5	Average score / former analytical method **
Trifloxystrobin acid	252913-85-2		1	F TP	Strobilurin	0.583333	0.75	0.25	0.521944			0.5		0.5	500	1		Average score
Triticonazole	131983-72-7	yes	0	F	Triazol	0.0833333	1	0.5	0.527778	812	374	1	3.29	1	349	1	250	Average score
Zoxamide	156052-68-5	yes	0	F	Benzamid	0.0833333	0.5	1	0.527778	1431	1224	1	3.76	1	60	0	0.05	Average score
*the pesticide is among the 20 most frequently applied pesticides or among the 20 quantitatively most used pesticides in Switzerland; for this reason, the top 20 candidates for frequency or amount of used pesticide were assigned separately for each type of crop (cropland, vineyard, orchard and vegetable)
to take into account the differently sized areas per crop type.
** former analytical method: Riedo J, Wettstein FE, Rösch A, Herzog C, Banerjee S, Büchi L, et al. Widespread Occurrence of Pesticides in Organically Managed Agricultural Soils—the Ghost of a Conventional Agricultural Past? Environmental Science & Technology. 2021;55(5):2919-28.

## Sheet: ESM-A Table S3.1
ESM-A Table S3.1: Details on liquid chromatography.
Time [min]	A [%]	B [%]
0	90	10
0.5	90	10
2	50	50
7	30	70
9	30	70
22	0	100
25	0	100
25	90	10
29	90	10
A:	nanopure-H20 (containing 5 mM NH4COOH)
B:	methanol (containing 5 mM NH4COOH)
Flow rate:	750 µl/min
Column oven:	35 °C
LC column:	Kinetex Biphenyl 100 Å column (100 x 4.6 mm, 5 µm particle size, Phenomenex, Torrance, USA)
Pre-column:	C18 (4 x 2 mm, Phenomenex, Torrance, USA)

## Sheet: ESM-A Table S3.2
ESM-A Table S3.2: Details on electrospray ionization source and gas parameters as well as on the scheduled multiple reaction monitoring mode.
Parameter	Value
Ion spray voltage	±3000 V
Heater gas temperature of the ESI probe	550 °C
Ion source gas 1 (nebulizer gas)	70 psi
Ion surce gas 2 (heater gas)	70 psi
Curtain gas (drying gas, N2)	30 psi
Collision gas	medium
Global detection window*	40 s
Target scheduled MRM cycle time	0.6 s
MRM pause time	5 ms
Settling time	50 ms
Method cycle time	0.74 s
Maximal concurrent MRMs	58
* the global detection window (MRM window) was increased if stereoisomers were chromatographically separated (see ESM-A Tables S3.3 & S3.4)

## Sheet: ESM-A Table S3.3
ESM-A Table S3.3: Optimized LC-ESI-MS/MS conditions using the scheduled multiple reaction monitoring mode for all analytes and ILIS in ESI+.
- Substances, for which stereoisomers were chromatographically separated, are marked with the ending "_sum".
For dodemorph, stereoisomers were also separated. However, the retention times of these stereoisomers differed by more than two minutes. Therefore, they were aquired in separate detection windows (MRM windows) and their peak areas were summed afterwards to report
dodemorph concentrations in routine soil monitoring. However, during method optimization and validation, the stereoisomers of dodemorph were treated separately.
- In case the ammonium adduct [M+NH4]+ exhibited higher signal intensities compared to the molecular ion [M+H]+, it was used as precursor mass (Q1 mass) and the substances are marked with "(NH4)".
- To avoid overlapping isotopic patterns, particularly of bromine and/or chlorine containing analytes and their corresponding si-ILIS, for which only three to four hydrogen atoms are replaced by deuterium, ion transitions of these ILIS were optimized again using a heavier
isotopologue as precursor mass (Q1 mass) and the substances are marked with "(heavier isotopologue)".
- The column order corresponds to the column order of scheduled MRM Sciex acquisition methods.
Q1 mass [Da]	Q3 mass [Da]	Retention time [min]	ID	Group	MRM window [sec]	Primary/secondary	Trigger threshold	Dwell weight	Declustering potential (DP) [volts]	Entrance potential (DP) [volts]	Collision energy (CE) [volts]	Collision cell exit potential (CXP) [volts]	Dwell time [ms]
190.01	172.9	4.25	2,6-Dichlorobenzamide_1	2,6-Dichlorbenzamide	40	1		1	60	10	26	10	34.44
190.01	144.9	4.25	2,6-Dichlorobenzamide_2	2,6-Dichlorbenzamide	40	1		1	60	10	40	8	34.44
195.07	76	4.22	2,6-Dichlorobenzamide-d3 (heavier isotopologue)_1	2,6-Dichlorobenzamide-d3	40	1		1	116	10	71	12	35.08
195.07	112.9	4.22	2,6-Dichlorobenzamide-d3 (heavier isotopologue)_2	2,6-Dichlorobenzamide-d3	40	1		1	116	10	49	14	35.08
156.063	100.2	4.63	2-Amino-4,6-dimethoxypyrimidine_1	2-Amino-4,6-dimethoxypyrimidine	40	1		1	41	10	23	10	18.31
156.063	124.2	4.63	2-Amino-4,6-dimethoxypyrimidine_2	2-Amino-4,6-dimethoxypyrimidine	40	1		1	41	10	25	16	18.31
162.13	103.2	4.55	2-Amino-4,6-dimethoxypyrimidine-d6_1	2-Amino-4,6-dimethoxypyrimidine-d6	40	1		1	51	10	25	16	18.98
162.13	142.2	4.55	2-Amino-4,6-dimethoxypyrimidine-d6_2	2-Amino-4,6-dimethoxypyrimidine-d6	40	1		1	51	10	33	10	18.98
270.2	224	12.8	Acetochlor_1	Acetochlor	90	1		1	36	11.5	11	12	6.46
270.2	148	12.8	Acetochlor_2	Acetochlor	90	1		1	36	11.5	29	8	6.46
281.183	235.1	12.57	Acetochlor-d11_1	Acetochlor-d11	90	1		1	66	10	11	16	6.88
281.183	140.1	12.57	Acetochlor-d11_2	Acetochlor-d11	90	1		1	66	10	63	16	6.88
210.9	136.1	12.8	Acibenzolar-S-methyl_1	Acibenzolar-S-methyl	40	1		1	66	12	39	6.5	6.52
211	140	12.8	Acibenzolar-S-methyl_2	Acibenzolar-S-methyl	40	1		1	66	10	31	6	6.52
270.1	238.1	13.04	Alachlor_1	Alachlor	96	1		1	71	11	15	6.5	6.01
270.1	162	13.04	Alachlor_2	Alachlor	96	1		1	71	10	25	7	6.01
283.19	175.2	12.77	Alachlor-d13_1	Alachlor-d13	96	1		1	71	10	29	14	6.46
283.19	158.1	12.77	Alachlor-d13_2	Alachlor-d13	96	1		1	71	10	43	10	6.46
465.9	148.1	16.93	Amisulbrom_1	Amisulbrom	40	1		1	131	10	65	16	13.15
465.9	226.1	16.93	Amisulbrom_2	Amisulbrom	40	1		1	131	10	15	18	13.15
216.1	174	7.15	Atrazine_1	Atrazine	40	1		1	86	4.5	23	4	18.31
216.1	104.1	7.15	Atrazine_2	Atrazine	40	1		1	86	4.5	39	4	18.31
198.08	156.1	4.87	Atrazine-2-hydroxy_1	Atrazine-2-hydroxy	40	1		1	106	10	25	14	18.01
198.08	69	4.87	Atrazine-2-hydroxy_2	Atrazine-2-hydroxy	40	1		1	106	10	49	10	18.01
203.1	86	4.82	Atrazine-2-hydroxy-d5_1	Atrazine-2-hydroxy-d5	40	1		1	116	10	31	10	17.99
203.1	70	4.82	Atrazine-2-hydroxy-d5_2	Atrazine-2-hydroxy-d5	40	1		1	116	10	47	10	17.99
221.08	179.1	7.1	Atrazine-d5_1	Atrazine-d5	40	1		1	86	10	25	14	18.1
221.08	101	7.1	Atrazine-d5_2	Atrazine-d5	40	1		1	86	10	33	10	18.1
188.088	146	4.54	Atrazine-desethyl_1	Atrazine-desethyl	40	1		1	86	10	23	10	19.21
188.088	79	4.54	Atrazine-desethyl_2	Atrazine-desethyl	40	1		1	86	10	33	12	19.21
195.08	147	4.49	Atrazine-desethyl-d7_1	Atrazine-desethyl-d7	40	1		1	76	10	25	12	21.61
195.08	105	4.49	Atrazine-desethyl-d7_2	Atrazine-desethyl-d7	40	1		1	76	10	33	10	21.61
404.11	372.1	14.39	Azoxystrobin_1	Azoxystrobin	40	1		1	76	10	35	10	10.48
404.11	344	14.39	Azoxystrobin_2	Azoxystrobin	40	1		1	76	10	19	20	10.48
408.012	376.3	14.3	Azoxystrobin-d4 _1	Azoxystrobin-d4	40	1		1	61	10	19	32	9.75
408.012	333.2	14.3	Azoxystrobin-d4 _2	Azoxystrobin-d4	40	1		1	61	10	41	30	9.75
356.03	91	11	Beflubutamid_1	Beflubutamid	40	1		1	121	10	25	14	19.24
356.03	162	11	Beflubutamid_2	Beflubutamid	40	1		1	121	10	33	10	19.24
363.088	97.2	10.9	Beflubutamid-d7_1	Beflubutamid-d7	40	1		1	136	10	25	12	20.11
363.088	169.3	10.9	Beflubutamid-d7_2	Beflubutamid-d7	40	1		1	136	10	33	14	20.11
326.2	148.2	15.23	Benalaxyl_1	Benalaxyl	40	1		1	71	6.5	29	4	6.89
326.2	91.1	15.23	Benalaxyl_2	Benalaxyl	40	1		1	71	6.5	49	4	6.89
413.921	394.2	12.28	Bixafen_1	Bixafen	40	1		1	126	10	19	34	7.67
413.921	374.1	12.28	Bixafen_2	Bixafen	40	1		1	126	10	29	34	7.67
343.005	139.9	11.08	Boscalid_1	Boscalid	40	1		1	131	10	25	12	20.31
343.005	271.1	11.08	Boscalid_2	Boscalid	40	1		1	131	10	43	20	20.31
346.992	140.1	11.01	Boscalid-d4 _1	Boscalid-d4	40	1		1	131	10	25	14	19.19
346.992	276.2	11.01	Boscalid-d4 _2	Boscalid-d4	40	1		1	131	10	43	24	19.19
378	159	14.3	Bromuconazole_sum_1	Bromuconazole_sum	150	1		1	86	10.5	37	4	7.61
378	160.9	14.3	Bromuconazole_sum_2	Bromuconazole_sum	150	1		1	86	10.5	41	4	7.61
317.141	108.2	13.08	Bupirimate_1	Bupirimate	40	1		1	61	10	33	12	5.43
317.141	210.3	13.08	Bupirimate_2	Bupirimate	40	1		1	61	10	31	18	5.43
322.158	171.3	13.01	Bupirimate-d5_1	Bupirimat-d5	40	1		1	31	10	33	16	5.66
322.158	108.1	13.01	Bupirimate-d5_2	Bupirimat-d5	40	1		1	31	10	35	12	5.66
306.115	201.3	16.28	Buprofezin_1	Buprofezin	40	1		1	56	10	17	18	7.9
306.115	116.2	16.28	Buprofezin_2	Buprofezin	40	1		1	56	10	21	12	7.9
312.179	207.3	16.17	Buprofezin-d6_1	Buprofezin-d6	40	1		1	51	10	17	18	6.66
312.179	116.2	16.17	Buprofezin-d6_2	Buprofezin-d6	40	1		1	51	10	21	12	6.66
271.1	159	13.83	Cadusafos_1	Cadusafos	40	1		1	86	10	19	6.5	5.33
271	131	13.83	Cadusafos_2	Cadusafos	40	1		1	71	4.5	31	6.5	5.33
276.075	132.1	13.76	Cadusafos-d5_1	Cadusafos-d5	40	1		1	41	10	31	12	5.18
276.075	98.1	13.76	Cadusafos-d5_2	Cadusafos-d5	40	1		1	41	10	47	12	5.18
202.1	144.9	7.37	Carbaryl_1	Carbaryl	40	1		1	51	10	15	6.5	30.13
202.1	127.1	7.37	Carbaryl_2	Carbaryl	40	1		1	71	10	39	3	30.13
209.067	152.3	7.28	Carbaryl-d7_1	Carbaryl-d7	40	1		1	66	10	13	14	22.93
209.067	96.1	7.28	Carbaryl-d7_2	Carbaryl-d7	40	1		1	66	10	55	44	22.93
192.2	160.2	4.95	Carbendazim_1	Carbendazim	40	1		1	76	4.5	42	4	17.67
192.2	132.1	4.95	Carbendazim_2	Carbendazim	40	1		1	76	4.5	41	4	17.67
196.06	164.1	4.98	Carbendazim-d4_1	Carbendazim-d4	40	1		1	86	10	42	14	17.49
196.06	136.1	4.98	Carbendazim-d4_2	Carbendazim-d4	40	1		1	86	10	43	12	17.49
235.989	143.2	8.1	Carboxin_1	Carboxin	40	1		1	41	10	21	14	31.82
235.989	87.1	8.1	Carboxin_2	Carboxin	40	1		1	41	10	31	10	31.82
411.921	346.1	14.13	Carfentrazone-ethyl_1	Carfentrazone-ethyl	40	1		1	161	10	31	30	8.18
411.921	366.1	14.13	Carfentrazone-ethyl_2	Carfentrazone-ethyl	40	1		1	161	10	23	32	8.18
416.933	346.1	14.05	Carfentrazone-ethyl-d5_1	Carfentrazone-ethyl-d5	40	1		1	156	10	31	30	7.44
416.933	366.1	14.05	Carfentrazone-ethyl-d5_2	Carfentrazone-ethyl-d5	40	1		1	156	10	23	32	7.44
483.863	452.8	10	Chlorantraniliprole (heavier isotopologue)_1	Chlorantraniliprole	40	1		1	61	10	25	32	19.18
483.863	285.8	10	Chlorantraniliprole (heavier isotopologue)_2	Chlorantraniliprole	40	1		1	61	10	19	24	19.18
488.91	454.8	9.98	Chlorantraniliprole-d3 (heavier isotopologue)_1	Chlorantraniliprole-d3	40	1		1	71	10	25	34	18.68
488.91	285.8	9.98	Chlorantraniliprole-d3 (heavier isotopologue)_2	Chlorantraniliprole-d3	40	1		1	71	10	19	18	18.68
222	104	5.03	Chloridazon_1	Chloridazon	40	1		1	11	10	31	6	17.95
222	92.2	5.03	Chloridazon_2	Chloridazon	40	1		1	79	10	35	6.5	17.95
227.01	108	4.99	Chloridazon-d5_1	Chloridazon-d5	40	1		1	111	10	33	10	17.51
227.01	81	4.99	Chloridazon-d5_2	Chloridazon-d5	40	1		1	111	10	47	10	17.51
349.885	96.9	17.53	Chlorpyrifos_1	Chlorpyrifos	40	1		1	76	10	43	12	44.02
349.885	197.9	17.53	Chlorpyrifos_2	Chlorpyrifos	40	1		1	76	10	25	18	44.02
323.891	124.9	15.87	Chlorpyrifos-methyl (heavier isotopologue)_1	Chlorpyrifos-methyl	40	1		1	76	5	25	4	5.02
321.83	124.9	15.87	Chlorpyrifos-methyl_2	Chlorpyrifos-methyl	40	1		1	101	10	25	14	5.02
327.922	131.1	15.79	Chlorpyrifos-metyl-d6_1	Chlorpyrifos-metyl-d6	40	1		1	106	10	25	14	5.3
327.922	83	15.79	Chlorpyrifos-metyl-d6_2	Chlorpyrifos-metyl-d6	40	1		1	106	10	51	14	5.3
359.91	99	17.41	Chlorpyriphos-d10_1	Chlorpyriphos-d10	40	1		1	71	10	49	10	32.78
359.91	198.9	17.41	Chlorpyriphos-d10_2	Chlorpyriphos-d10	40	1		1	71	10	27	16	32.78
213.1	72.2	7	Chlortoluron_1	Chlortoluron	40	1		1	81	6	31	4	19.78
213.1	140	7	Chlortoluron_2	Chlortoluron	40	1		1	81	6	31	4	19.78
219.057	78.2	6.93	Chlortoluron-d6_1	Chlortoluron-d6	40	1		1	71	10	23	12	23.25
219.057	140.1	6.93	Chlortoluron-d6_2	Chlortoluron-d6	40	1		1	71	10	33	14	23.25
303.001	138.1	16.14	Clofentezine_1	Clofentezine	40	1		1	71	10	19	14	6.34
303.001	102.2	16.14	Clofentezine_2	Clofentezine	40	1		1	71	10	51	12	6.34
311.066	142.2	15.98	Clofentezine-d8_1	Clofentezine-d8	40	1		1	76	10	21	12	4.59
311.066	106.1	15.98	Clofentezine-d8_2	Clofentezine-d8	40	1		1	76	10	55	12	4.59
240.1	125.1	10.27	Clomazone_1	Clomazone	40	1		1	86	10	27	12	27.02
240.1	89	10.27	Clomazone_2	Clomazone	40	1		1	86	10	67	16	27.02
250	132	4.23	Clothianidin_1	Clothianidin	40	1		1	71	10	21	4	34.83
250	169.1	4.23	Clothianidin_2	Clothianidin	40	1		1	71	10	17	4	34.83
253.1	132	4.22	Clothianidin-d3_1	Clothianidin-d3	40	1		1	81	10	20	19	35.08
253.1	172	4.22	Clothianidin-d3_2	Clothianidin-d3	40	1		1	81	10	17	20	35.08
325	108.2	13.88	Cyazofamid_1	Cyazofamid	40	1		1	61	10	17	12	5.73
325	261.2	13.88	Cyazofamid_2	Cyazofamid	40	1		1	61	10	13	22	5.73
292.07	69.9	9.85	Cyproconazole_sum_1	Cyproconazole_sum	80	1		1	76	10	23	10	19.75
292.07	124.9	9.85	Cyproconazole_sum_2	Cyproconazole_sum	80	1		1	76	10	41	14	19.75
297.162	70	9.8	Cyproconazole-d3 (heavier isotopologue)_sum_1	Cyproconazole-d3 _sum	80	1		1	66	10	23	10	19.64
297.162	127	9.8	Cyproconazole-d3 (heavier isotopologue)_sum_2	Cyproconazole-d3 _sum	80	1		1	66	10	41	16	19.64
242.069	224.2	9.28	Cyprodinil CGA232449_1	Cyprodinil TP CGA232449	40	1		1	91	10	27	18	18.77
242.069	77	9.28	Cyprodinil CGA232449_2	Cyprodinil TP CGA232449	40	1		1	91	10	67	12	18.77
150.084	133.2	5.58	Cyprodinil CGA249287_1	Cyprodinil CGA249287_1	40	1		1	71	10	27	16	23.27
150.084	118.2	5.58	Cyprodinil CGA249287_2	Cyprodinil CGA249287_2	40	1		1	71	10	33	18	23.27
226.153	92.9	13.08	Cyprodinil_1	Cyprodinil	40	1		1	56	10	43	16	5.43
226.153	108	13.08	Cyprodinil_2	Cyprodinil	40	1		1	56	10	35	16	5.43
231.03	94	12.99	Cyprodinil-d5_1	Cyprodinil-d5	40	1		1	26	10	45	14	5.72
318.113	182.2	8.37	Desmedipham (NH4)_1	Desmedipham	40	1		1	41	10	19	16	14.73
318.113	154.2	8.37	Desmedipham (NH4)_2	Desmedipham	40	1		1	41	10	31	14	14.73
445.109	179.1	13.25	Difenacoum_sum_1	Difenacoum_sum	80	1		1	161	10	41	14	5.43
445.109	257.3	13.25	Difenacoum_sum_2	Difenacoum_sum	80	1		1	161	10	27	22	5.43
449.083	179.2	13.25	Difenacoum-d4_sum_1	Difenacoum-d4_sum	80	1		1	156	10	41	16	5.43
449.083	257.3	13.25	Difenacoum-d4_sum_2	Difenacoum-d4_sum	80	1		1	156	10	27	20	5.43
406.1	251.1	16.71	Difenoconazole_1	Difenoconazole	40	1		1	81	9	37	4	12.19
406.1	188.2	16.71	Difenoconazole_2	Difenoconazole	40	1		1	81	9	59	4	12.19
411.967	251.1	16.65	Difenoconazole-d6_1	Difenoconazole-d6	40	1		1	121	10	35	22	12
411.967	188.1	16.65	Difenoconazole-d6_2	Difenoconazole-d6	40	1		1	121	10	59	16	12
395.1	265.8	14.75	Diflufenican_1	Diflufenican	40	1		1	74	11	33	6.5	10.79
395	246	14.75	Diflufenican_2	Diflufenican	40	1		1	91	10	45	8	10.79
398.069	268	14.71	Diflufenican-d3_1	Diflufenican-d3	40	1		1	31	10	33	18	11.07
398.069	240	14.71	Diflufenican-d3_2	Diflufenican-d3	40	1		1	31	10	53	16	11.07
388.074	301.2	13.35	Dimethomorph_sum_1	Dimethomorph_sum	96	1		1	56	10	27	26	5.67
388.074	165.2	13.35	Dimethomorph_sum_2	Dimethomorph_sum	96	1		1	56	10	41	14	5.67
396.062	301.2	13.2	Dimethomorph-d8_sum_1	Dimethomorph-d8_sum	96	1		1	46	10	29	26	5.75
396.062	165.1	13.2	Dimethomorph-d8_sum_2	Dimethomorph-d8_sum	96	1		1	46	10	43	14	5.75
327.055	205.3	13.56	Dimoxystrobin_1	Dimoxystrobin	40	1		1	86	10	13	18	4.79
327.055	116.2	13.56	Dimoxystrobin_2	Dimoxystrobin	40	1		1	86	10	29	12	4.79
233.069	72	7.16	Diuron_1	Diuron	40	1		1	21	10	23	10	18.37
233.069	159.9	7.16	Diuron_2	Diuron	40	1		1	21	10	35	12	18.37
239.01	78.1	7.1	Diuron-d6_1	Diuron-d6	40	1		1	86	10	23	8	18.1
239.01	159.9	7.1	Diuron-d6_2	Diuron-d6	40	1		1	86	10	37	12	18.1
282.254	116.2	16	Dodemorph-I_1	Dodemorph-I	60	1		1	71	10	27	12	6.43
282.254	98.2	16	Dodemorph-I_2	Dodemorph-I	60	1		1	71	10	35	10	6.43
282.254	116.2	18.5	Dodemorph-II_1	Dodemorph-II	60	1		1	71	10	27	12	58.94
282.254	98.2	18.5	Dodemorph-II_2	Dodemorph-II	60	1		1	71	10	35	10	58.94
330.1	121	13.22	Epoxiconazole_1	Epoxiconazole	40	1		1	79	10	27	4	5.17
330.1	75	13.22	Epoxiconazole_2	Epoxiconazole	40	1		1	79	10.5	103	4	5.17
334.079	125.2	13.15	Epoxiconazole-d4_1	Epoxiconazole-d4	40	1		1	51	10	27	12	5.36
334.079	104.1	13.15	Epoxiconazole-d4_2	Epoxiconazole-d4	40	1		1	51	10	67	12	5.36
210.2	98.1	6.73	Ethirimol_1	Ethirimol	40	1		1	86	12	37	6.5	35.79
210.2	140	6.73	Ethirimol_2	Ethirimol	40	1		1	91	10	31	6	35.79
287.101	121	10.76	Ethofumesate_1	Ethofumesate	40	1		1	121	10	21	14	22.03
287.101	259.1	10.76	Ethofumesate_2	Ethofumesate	40	1		1	121	10	13	22	22.03
292.109	122.2	10.65	Ethofumesate-d5_1	Ethofumesate-d5	40	1		1	116	10	23	12	23.76
292.109	260.2	10.65	Ethofumesate-d5_2	Ethofumesate-d5	40	1		1	116	10	13	22	23.76
360.092	113.1	17.83	Etoxazole_1	Etoxazole	40	1		1	61	10	81	12	58.38
360.092	304.3	17.83	Etoxazole_2	Etoxazole	40	1		1	61	10	25	26	58.38
365.121	141.1	17.77	Etoxazole-d5_1	Etoxazole-d5	40	1		1	51	10	37	12	57.3
365.121	113.1	17.77	Etoxazole-d5_2	Etoxazole-d5	40	1		1	51	10	81	12	57.3
392.071	331.3	15.73	Famoxadone (NH4)_1	Famoxadone	40	1		1	46	10	11	28	5.54
392.071	238.2	15.73	Famoxadone (NH4)_2	Famoxadone	40	1		1	46	10	23	20	5.54
304.2	217.1	11.94	Fenamiphos_1	Fenamiphos	40	1		1	81	5.5	31	4	9.56
304.2	202.1	11.94	Fenamiphos_2	Fenamiphos	40	1		1	81	5.5	47	4	9.56
307.109	220.1	11.87	Fenamiphos-d3_1	Fenamiphos-d3	40	1		1	126	10	31	18	10.56
307.109	202.1	11.87	Fenamiphos-d3_2	Fenamiphos-d3	40	1		1	126	10	47	18	10.56
331.002	268	11.63	Fenarimol_1	Fenarimol	40	1		1	116	10	31	18	18.48
331.002	139	11.63	Fenarimol_2	Fenarimol	40	1		1	116	10	45	18	18.48
307.2	161.2	18.91	Fenazaquin_1	Fenazaquin	40	1		1	76	10.5	31	6.5	103.75
307	147	18.91	Fenazaquin_2	Fenazaquin	40	1		1	61	10	25	6	103.75
337.1	125.1	13.63	Fenbuconazole_1	Fenbuconazole	40	1		1	81	4	37	4	4.87
337.1	70	13.63	Fenbuconazole_2	Fenbuconazole	40	1		1	81	4	35	4	4.87
342.077	125.1	13.55	Fenbuconazole-d5_1	Fenbuconazole-d5	40	1		1	121	10	37	12	4.79
342.077	99	13.55	Fenbuconazole-d5_2	Fenbuconazole-d5	40	1		1	121	10	93	16	4.79
274.2	147.1	11.7	Fenpropidin_1	Fenpropidin	80	1		1	71	10	37	14	15.76
274.2	117.1	11.7	Fenpropidin_2	Fenpropidin	80	1		1	71	10	65	14	15.76
284.2	147	11.48	Fenpropidin-d10_1	Fenpropidin-d10	80	1		1	96	10	41	12	17.16
284.2	117	11.48	Fenpropidin-d10_2	Fenpropidin-d10	80	1		1	96	10	71	12	17.16
304.26	147.1	16.73	Fenpropimorph_1	Fenpropimorph	80	1		1	74	11.5	39	6.5	12.94
304.26	117	16.73	Fenpropimorph_2	Fenpropimorph	80	1		1	11	10	71	6	12.94
307.236	147.2	16.66	Fenpropimorph-d3_1	Fenpropimorph-d3	80	1		1	51	10	39	14	11.38
307.236	117.1	16.66	Fenpropimorph-d3_2	Fenpropimorph-d3	80	1		1	51	10	73	14	11.38
422	366.1	19.43	Fenpyroximate_1	Fenpyroximate	40	1		1	76	6	23	6	166.61
422	138.2	19.43	Fenpyroximate_2	Fenpyroximate	40	1		1	76	6	41	4	166.61
444.891	403	17.08	Fluazolate (heavier isotopologue)_1	Fluazolate	40	1		1	151	10	29	36	17.62
444.891	278.1	17.08	Fluazolate (heavier isotopologue)_2	Fluazolate	40	1		1	151	10	47	24	17.62
449.966	407.9	17.03	Fluazolate-d3 (heavier isotopologue)_1	Fluazolate-d3	40	1		1	136	10	29	32	15.42
449.966	283	17.03	Fluazolate-d3 (heavier isotopologue)_2	Fluazolate-d3	40	1		1	136	10	49	22	15.42
364.1	152.2	12.19	Flufenacet_1	Flufenacet	40	1		1	61	7	25	4	7.7
364.1	194.2	12.19	Flufenacet_2	Flufenacet	40	1		1	61	7	17	4	7.7
368.022	156.2	12.12	Flufenacet-d4_1	Flufenacet-d4	40	1		1	86	10	27	14	7.99
368.022	198.3	12.12	Flufenacet-d4_2	Flufenacet-d4	40	1		1	86	10	15	16	7.99
488.987	158.2	16.99	Flufenoxuron_1	Flufenoxuron	40	1		1	146	10	23	14	14.24
488.987	141.1	16.99	Flufenoxuron_2	Flufenoxuron	40	1		1	146	10	61	12	14.24
492.052	161.2	16.9	Flufenoxuron-d3_1	Flufenoxuron-d3	40	1		1	91	10	25	16	12.81
492.052	144.1	16.9	Flufenoxuron-d3_2	Flufenoxuron-d3	40	1		1	91	10	63	16	12.81
383.1	173	11.1	Fluopicolide_1	Fluopicolide	40	1		1	80	10	33	12	21.02
383.1	109	11.1	Fluopicolide_2	Fluopicolide	40	1		1	80	10	97	12	21.02
389.993	179.9	11.04	Fluopicolide-d3 (heavier isotopologue)_1	Fluopicolide-d3	40	1		1	56	10	31	14	19.36
389.993	112.9	11.04	Fluopicolide-d3 (heavier isotopologue)_2	Fluopicolide-d3	40	1		1	56	10	91	16	19.36
397.1	145	9.84	Fluopyram_1	Fluopyram	40	1		1	61	10	36	4	14.65
397.1	173.2	9.84	Fluopyram_2	Fluopyram	40	1		1	61	10	79	8	14.65
400.92	149.1	9.78	Fluopyram-d4_1	Fluopyram-d4	40	1		1	91	10	75	14	13.5
400.92	177.1	9.78	Fluopyram-d4_2	Fluopyram-d4	40	1		1	91	10	37	16	13.5
459.1	427.1	15.97	Fluoxastrobin_1	Fluoxastrobin	40	1		1	76	8.5	23	6	4.6
459.1	188.1	15.97	Fluoxastrobin_2	Fluoxastrobin	40	1		1	76	8.5	41	4	4.6
463.02	431.3	15.89	Fluoxastrobin-d4_1	Fluoxastrobin-d4	40	1		1	61	10	23	14	4.98
463.02	188.1	15.89	Fluoxastrobin-d4_2	Fluoxastrobin-d4	40	1		1	61	10	49	14	4.98
376	307.1	13.59	Fluquinconazole_1	Fluquinconazole	50	1		1	94	9	33	6.5	4.97
376	349	13.59	Fluquinconazole_2	Fluquinconazole	50	1		1	91	10	25	14	4.97
311.957	291.9	11.84	Flurochloridone_1	Flurochloridone	40	1		1	146	10	31	20	11.34
311.957	145	11.84	Flurochloridone_2	Flurochloridone	40	1		1	146	10	63	18	11.34
316	247	12.87	Flusilazole_1	Flusilazole	40	1		1	76	10	25	4	6.24
316	165	12.87	Flusilazole_2	Flusilazole	40	1		1	76	10	35	4	6.24
319.097	250.1	12.83	Flusilazole-d3_1	Flusilazole-d3	40	1		1	101	10	25	16	6.41
319.097	84	12.83	Flusilazole-d3_2	Flusilazole-d3	40	1		1	101	10	31	12	6.41
324.1	262.1	9.72	Flutolanil_1	Flutolanil	40	1		1	89	10	23	4	12.88
324.1	242.2	9.72	Flutolanil_2	Flutolanil	40	1		1	89	10	31	4	12.88
331.12	263.2	9.62	Flutolanil-d7_1	Flutolanil-d7	40	1		1	121	10	25	22	12.76
331.12	243.2	9.62	Flutolanil-d7_2	Flutolanil-d7	40	1		1	121	10	35	20	12.76
382.1	342.1	9.7	Fluxapyroxad_1	Fluxapyroxad	40	1		1	61	10	21	4	12.73
382.1	362.2	9.7	Fluxapyroxad_2	Fluxapyroxad	40	1		1	61	10	27	4	12.73
247.047	137	13.87	Fonofos_1	Fonofos	40	1		1	51	10	15	10	5.64
247.047	62.9	13.87	Fonofos_2	Fonofos	40	1		1	51	10	55	10	5.64
253.076	108.9	13.86	Fonofos13C6_1	Fonofos13C6	40	1		1	36	10	25	14	5.55
253.076	136.9	13.86	Fonofos13C6_2	Fonofos13C6	40	1		1	36	10	15	16	5.55
247.982	129.1	7.04	Forchlorfenuron_1	Forchlorfenuron	40	1		1	36	10	23	14	18.84
247.982	93.2	7.04	Forchlorfenuron_2	Forchlorfenuron	40	1		1	36	10	47	10	18.84
252.988	129.2	6.98	Forchlorfenuron-d5_1	Forchlorfenuron-d5	40	1		1	46	10	25	12	20.43
252.988	93.2	6.98	Forchlorfenuron-d5_2	Forchlorfenuron-d5	40	1		1	46	10	49	12	20.43
297	254.9	14.28	Imazalil_1	Imazalil	40	1		1	61	10.5	21	4	9.56
297	200.9	14.28	Imazalil_2	Imazalil	40	1		1	101	10	25	18	9.56
302.042	159.1	14.19	Imazalil-d5_1	Imazalil-d5	40	1		1	71	10	31	14	8.75
302.042	255.1	14.19	Imazalil-d5_2	Imazalil-d5	40	1		1	71	10	25	22	8.75
256.2	209	5.52	Imidacloprid_1	Imidacloprid	40	1		1	89	10	23	12	22.44
256.2	175.2	5.52	Imidacloprid_2	Imidacloprid	40	1		1	89	10	23	12	22.44
260.03	213.1	5.46	Imidacloprid-d4_1	Imidacloprid-d4	40	1		1	76	10	23	16	21.88
260.03	179.2	5.46	Imidacloprid-d4_2	Imidacloprid-d4	40	1		1	76	10	27	14	21.88
528.056	150.2	16.81	Indoxacarb_2	Indoxacarb	40	1		1	146	10	31	12	12.2
528.056	249.2	16.81	Indoxacarb_3	Indoxacarb	40	1		1	146	10	21	20	12.2
531.046	150.1	16.77	Indoxacarb-d3_2	Indoxacarb-d3	40	1		1	141	10	29	14	12.05
531.046	249.2	16.77	Indoxacarb-d3_3	Indoxacarb-d3	40	1		1	141	10	21	22	12.05
346.1	217	14.03	Isofenphos_1	Isofenphos	40	1		1	69	11.5	33	6.5	7.28
346	245	14.03	Isofenphos_2	Isofenphos	40	1		1	61	2.5	19	4	7.28
207.158	72	7.54	Isoproturon_1	Isoproturon	40	1		1	41	10	23	10	40.94
207.158	165.1	7.54	Isoproturon_3	Isoproturon	40	1		1	41	10	19	16	40.94
210.11	75	7.51	Isoproturon-d3_1	Isoproturon-d3	40	1		1	106	10	23	8	39
210.11	168.1	7.51	Isoproturon-d3_2	Isoproturon-d3	40	1		1	106	10	19	14	39
179.04	137.1	6.41	Isoproturon-didemethyl_1	Isoproturon-didemethyl	40	1		1	91	10	17	12	44.91
179.04	94	6.41	Isoproturon-didemethyl_2	Isoproturon-didemethyl	40	1		1	91	10	29	10	44.91
360.104	244.2	13.6	Isopyrazam_sum_1	Isopyrazam_sum	72	1		1	51	10	31	20	5.4
360.104	320.3	13.6	Isopyrazam_sum_2	Isopyrazam_sum	72	1		1	51	10	27	28	5.4
333.105	165.2	12.34	Isoxaben_1	Isoxaben	40	1		1	46	10	25	14	7.71
333.105	107.1	12.34	Isoxaben_2	Isoxaben	40	1		1	46	10	79	12	7.71
249.1	160	8.27	Linuron_1	Linuron	40	1		1	76	7	27	12	19.45
249.1	182.1	8.27	Linuron_2	Linuron	40	1		1	76	8	21	14	19.45
254.98	159.9	8.2	Linuron-d6_1	Linuron-d6	40	1		1	96	10	27	14	25.46
254.98	185	8.2	Linuron-d6_2	Linuron-d6	40	1		1	96	10	23	16	25.46
412.1	328.2	12.58	Mandipropamid_1	Mandipropamid	40	1		1	126	10	19	30	7.42
412.1	125.1	12.58	Mandipropamid_2	Mandipropamid	40	1		1	126	10	47	10	7.42
224	106	11.9	Mepanipyrim_1	Mepanipyrim	40	1		1	66	10	35	6	10.13
224.1	77	11.9	Mepanipyrim_2	Mepanipyrim	40	1		1	66	12	49	6.5	10.13
229.168	107	11.8	Mepanipyrim-d5_1	Mepanipyrim-d5	40	1		1	106	10	35	14	12.57
229.168	78	11.8	Mepanipyrim-d5_2	Mepanipyrim-d5	40	1		1	106	10	53	14	12.57
280.2	220.2	9.9	Metalaxyl_1	Metalaxyl	40	1		1	89	10	17	4	16.32
280.2	248.1	9.9	Metalaxyl_2	Metalaxyl	40	1		1	89	10	15	12	16.32
286.1	226.2	9.8	Metalaxyl-d6_1	Metalaxyl-d6	40	1		1	61	10	19	18	13.97
286.1	198.2	9.8	Metalaxyl-d6_2	Metalaxyl-d6	40	1		1	61	10	25	16	13.97
203.111	104.1	5.34	Metamitron_1	Metamitron	40	1		1	101	10	31	12	21.72
208.076	180.2	5.29	Metamitron-d5_1	Metamitron-d5	48	1		1	56	10	23	14	21.27
208.076	109.2	5.29	Metamitron-d5_2	Metamitron-d5	48	1		1	56	10	35	12	21.27
320.1	70.1	12.85	Metconazole_sum_1	Metconazole_sum	72	1		1	76	12	45	6.5	6.44
320	125	12.85	Metconazole_sum_2	Metconazole_sum	72	1		1	81	10	49	6	6.44
326.192	125	12.56	Metconazole-d6_1	Metconazole-d6	40	1		1	61	10	57	20	7.5
326.192	89.1	12.56	Metconazole-d6_2	Metconazole-d6	40	1		1	61	10	103	14	7.5
226.1	121	9.61	Methiocarb_1	Methiocarb	40	1		1	81	9	23	4	12.94
226.1	169.2	9.61	Methiocarb_2	Methiocarb	40	1		1	81	9	13	4	12.94
229.204	121	9.58	Methiocarb-d3_1	Methiocarb-d3	40	1		1	91	10	25	16	13.16
229.204	106.9	9.58	Methiocarb-d3_3	Methiocarb-d3	40	1		1	91	10	51	16	13.16
295.1	263.1	13.1	Metolachlor-d11_1	Metolachlor-d11	90	1		1	111	10	21	20	5.86
295.1	187.2	13.1	Metolachlor-d11_2	Metolachlor-d11	90	1		1	111	10	37	16	5.86
409.022	209.2	16.46	Metrafenone_1	Metrafenone	40	1		1	36	10	19	18	9.69
409.022	227.1	16.46	Metrafenone_2	Metrafenone	40	1		1	36	10	29	18	9.69
418.018	218.2	16.31	Metrafenone-d9_1	Metrafenone-d9	40	1		1	66	10	21	22	8.2
418.018	227.1	16.31	Metrafenone-d9_2	Metrafenone-d9	40	1		1	66	10	27	18	8.2
289.1	125.2	10.62	Myclobutanil_2	Myclobutanil	40	1		1	69	10	39	4	24.07
289.1	89	10.62	Myclobutanil_3	Myclobutanil	40	1		1	69	10	93	4	24.07
298.175	125.1	10.48	Myclobutanil-d9_1	Myclobutanil-d9	40	1		1	56	10	47	14	27.38
298.175	126.2	10.48	Myclobutanil-d9_2	Myclobutanil-d9	40	1		1	56	10	45	14	27.38
272.1	129.3	13.49	Napropamide_1	Napropamide	40	1		1	71	11	21	6.5	4.9
272.1	199	13.49	Napropamide_2	Napropamide	40	1		1	71	11	19	12	4.9
282.186	139.3	13.32	Napropamide-d10_1	Napropamide-d10	40	1		1	66	10	23	14	5
282.186	171.2	13.32	Napropamide-d10_2	Napropamide-d10	40	1		1	66	10	27	14	5
258	125	14.82	Orbencarb_1	Orbencarb	40	1		1	71	10	31	10	10.44
258	89	14.82	Orbencarb_2	Orbencarb	40	1		1	71	10	73	10	10.44
294.1	70.1	8.77	Paclobutrazol_1	Paclobutrazol	40	1		1	71	10	39	4	12.95
294.1	125	8.77	Paclobutrazol_2	Paclobutrazol	40	1		1	71	10	45	4	12.95
298.135	70	8.73	Paclobutrazol-d4_1	Paclobutrazol-d4	40	1		1	61	10	23	10	11.99
298.135	92.9	8.73	Paclobutrazol-d4_2	Paclobutrazol-d4	40	1		1	61	10	81	12	11.99
284.015	70	12.25	Penconazole_1	Penconazole	40	1		1	56	10	21	12	7.64
284.015	158.9	12.25	Penconazole_2	Penconazole	40	1		1	56	10	39	18	7.64
291.061	160	12.15	Penconazole-d7_1	Penconazole-d7	40	1		1	66	10	39	16	7.83
291.061	90.1	12.15	Penconazole-d7_3	Penconazole-d7	40	1		1	66	10	91	16	7.83
329.04	125	14.98	Pencycuron_1	Pencycuron	40	1		1	61	10	31	14	9.52
329.04	88.9	14.98	Pencycuron_2	Pencycuron	40	1		1	61	10	89	12	9.52
282.087	212	18.58	Pendimethalin_1	Pendimethalin	40	1		1	36	10	15	18	52.15
282.087	194.1	18.58	Pendimethalin_2	Pendimethalin	40	1		1	36	10	25	12	52.15
287.16	213	18.53	Pendimethalin-d5_1	Pendimethalin-d5	40	1		1	36	10	15	18	50.61
287.16	212.6	18.53	Pendimethalin-d5_2	Pendimethalin-d5	40	1		1	36	10	15	12	50.61
296.11	131.2	13.25	Pethoxamid_1	Pethoxamid	40	1		1	51	10	27	12	5.11
296.11	250.3	13.25	Pethoxamid_2	Pethoxamid	40	1		1	51	10	17	22	5.11
318.124	168	8.61	Phenmedipham (NH4)_1	Phenmedipham	40	1		1	46	10	17	14	11.66
318.124	136	8.61	Phenmedipham (NH4)_2	Phenmedipham	40	1		1	46	10	33	16	11.66
321.115	136	8.53	Phenmedipham-d3 (NH4)_1	Phenmedipham-d3	40	1		1	46	10	35	10	11.83
321.115	108	8.53	Phenmedipham-d3 (NH4)_2	Phenmedipham-d3	40	1		1	46	10	51	12	11.83
317.938	159.9	13.53	Phosmet_1	Phosmet	40	1		1	86	10	19	12	4.81
317.938	132.9	13.53	Phosmet_2	Phosmet	40	1		1	86	10	49	16	4.81
324.017	160.2	13.41	Phosmet-d6_1	Phosmet-d6	40	1		1	86	10	19	14	4.96
324.017	133.1	13.41	Phosmet-d6_2	Phosmet-d6	40	1		1	86	10	51	12	4.96
377.01	238.1	16.45	Picolinafen_1	Picolinafen	40	1		1	126	10	35	20	9.6
377.01	145.1	16.45	Picolinafen_2	Picolinafen	40	1		1	126	10	73	12	9.6
381.038	238.1	16.4	Picolinafen-d4_1	Picolinafen-d4	40	1		1	116	10	35	20	9.09
381.038	145.1	16.4	Picolinafen-d4_2	Picolinafen-d4	40	1		1	116	10	71	14	9.09
368.1	145	14.05	Picoxystrobin_1	Picoxystrobin	40	1		1	79	6.5	27	6.5	7.44
368	205	14.05	Picoxystrobin_2	Picoxystrobin	40	1		1	81	10	15	7	7.44
356.2	119.2	16.92	Piperonyl butoxide_1	Piperonyl butoxide	40	1		1	56	7	47	4	13.04
356.2	147.1	16.92	Piperonyl butoxide_2	Piperonyl butoxide	40	1		1	56	7	37	4	13.04
365.224	177.3	16.8	Piperonyl butoxide-d9 (NH4)_1	Piperonyl butoxide-d9	40	1		1	51	10	17	16	12.08
365.224	119.2	16.8	Piperonyl butoxide-d9 (NH4)_2	Piperonyl butoxide-d9	40	1		1	51	10	47	12	12.08
239.2	72.1	8.85	Pirimicarb_1	Pirimicarb	40	1		1	73	10	63	4	15.21
239.2	182.2	8.85	Pirimicarb_2	Pirimicarb	40	1		1	73	10	21	4	15.21
245.1	78	8.75	Pirimicarb-d6_1	Pirimicarb-d6	40	1		1	71	10	63	10	12.47
245.1	185.1	8.75	Pirimicarb-d6_2	Pirimicarb-d6	40	1		1	71	10	23	14	12.47
375.954	307.9	16.06	Prochloraz_1	Prochloraz	40	1		1	31	10	17	26	5.4
375.954	70	16.06	Prochloraz_2	Prochloraz	40	1		1	31	10	31	10	5.4
382.964	315.1	15.97	Prochloraz-d7_1	Prochloraz-d7	40	1		1	51	10	17	28	4.6
382.964	92.3	15.97	Prochloraz-d7_2	Prochloraz-d7	40	1		1	51	10	31	10	4.6
342.031	158.9	14.4	Propiconazole_sum_1	Propiconazole_sum	72	1		1	151	10	37	10	9.71
342.031	122.9	14.4	Propiconazole_sum_2	Propiconazole_sum	72	1		1	151	10	77	16	9.71
346.95	159	14.35	Propiconazole-d5_sum_1	Propiconazole-d5_sum	72	1		1	86	10	39	12	9.61
346.95	74	14.35	Propiconazole-d5_sum_2	Propiconazole-d5_sum	72	1		1	86	10	25	12	9.61
256	173.1	8.72	Propyzamide_1	Propyzamide	40	1		1	79	12	31	6.5	11.88
256	190	8.72	Propyzamide_2	Propyzamide	40	1		1	81	10	19	7	11.88
261.11	195	8.69	Propyzamide-d3 (heavier isotopologue)_1	Propyzamide-d3	40	1		1	81	10	19	14	11.62
261.11	178	8.69	Propyzamide-d3 (heavier isotopologue)_2	Propyzamide-d3	40	1		1	81	10	29	12	11.62
372.964	289	18.33	Proquinazid_1	Proquinazid	40	1		1	61	10	31	24	49.22
372.964	271.9	18.33	Proquinazid_2	Proquinazid	40	1		1	61	10	47	20	49.22
379.998	290	18.22	Proquinazid-d7_1	Proquinazid-d7	40	1		1	66	10	33	26	54.42
379.998	332.1	18.22	Proquinazid-d7_2	Proquinazid-d7	40	1		1	66	10	21	30	54.42
252.1	91.2	15.45	Prosulfocarb_1	Prosulfocarb	40	1		1	56	10	29	16	6.59
252.1	128.3	15.45	Prosulfocarb_2	Prosulfocarb	40	1		1	56	10	17	12	6.59
259.196	98	15.35	Prosulfocarb-d7_1	Prosulfocarb-d7	40	1		1	61	10	39	14	6.76
259.196	128	15.35	Prosulfocarb-d7_2	Prosulfocarb-d7	40	1		1	61	10	17	14	6.76
388.1	194	16.79	Pyraclostrobin_1	Pyraclostrobin	40	1		1	71	10	17	16	12.05
388.1	163.1	16.79	Pyraclostrobin_2	Pyraclostrobin	40	1		1	71	10	31	14	12.05
394.018	200.3	16.7	Pyraclostrobin-d6_1	Pyraclostrobin-d6	40	1		1	31	10	17	16	12.19
394.018	166.2	16.7	Pyraclostrobin-d6_2	Pyraclostrobin-d6	40	1		1	31	10	35	14	12.19
365.1	309.1	20	Pyridaben_1	Pyridaben	40	1		1	64	12	19	6.5	138.61
365	147	20	Pyridaben_2	Pyridaben	40	1		1	61	10	31	6	138.61
378.13	160.1	19.87	Pyridaben-d13_1	Pyridaben-d13	40	1		1	76	10	35	12	114.14
378.13	322.1	19.87	Pyridaben-d13_2	Pyridaben-d13	40	1		1	76	10	19	24	114.14
295.029	93	12.9	Pyrifenox_sum_1	Pyrifenox_sum	80	1		1	76	10	27	10	6.32
295.029	66	12.9	Pyrifenox_sum_2	Pyrifenox_sum	80	1		1	76	10	77	10	6.32
200	82	9.66	Pyrimethanil_1	Pyrimethanil	40	1		1	91	10	35	6	12.71
200	107	9.66	Pyrimethanil_2	Pyrimethanil	40	1		1	91	10	33	4	12.71
205.152	107.9	9.58	Pyrimethanil-d5_1	Pyrimethanil-d5	40	1		1	66	10	35	14	13.16
205.152	186.1	9.58	Pyrimethanil-d5_2	Pyrimethanil-d5	40	1		1	66	10	37	14	13.16
307.935	196.9	17.39	Quinoxyfen_1	Quinoxyfen	40	1		1	31	10	45	16	31.36
307.935	162	17.39	Quinoxyfen_2	Quinoxyfen	40	1		1	31	10	59	18	31.36
314.015	198.9	17.31	Quinoxyfen-d4 (heavier isotopologue)_1	Quinoxyfen-d4	40	1		1	156	10	45	14	27.47
314.015	161.9	17.31	Quinoxyfen-d4 (heavier isotopologue)_2	Quinoxyfen-d4	40	1		1	156	10	61	18	27.47
268.096	252.3	10.88	Silthiofam_1	Silthiofam	40	1		1	56	10	13	20	20.3
268.096	139.2	10.88	Silthiofam_2	Silthiofam	40	1		1	56	10	25	14	20.3
284.1	251.9	13.3	S-Metolachlor_1	S-Metolachlor	80	1		1	54	4.5	19	4	5.36
284.1	176.1	13.3	S-Metolachlor_2	S-Metolachlor	80	1		1	54	4.5	35	10	5.36
308	70	11.73	Tebuconazole_1	Tebuconazole	40	1		1	61	10	39	4	15.67
308	125	11.73	Tebuconazole_2	Tebuconazole	40	1		1	61	10	47	4	15.67
317.06	70	11.6	Tebuconazole-d9_1	Tebuconazole-d9	40	1		1	76	10	63	8	19.14
317.06	125	11.6	Tebuconazole-d9_2	Tebuconazole-d9	40	1		1	80	10	47	13	19.14
353.2	296.9	11.99	Tebufenozide_1	Tebufenozide	40	1		1	81	8.5	15	4	9.04
353.2	133.2	11.99	Tebufenozide_2	Tebufenozide	40	1		1	81	8.5	23	4	9.04
362.18	142.3	11.89	Tebufenozide-d9_1	Tebufenozide-d9	40	1		1	66	10	25	14	10.25
362.18	133.2	11.89	Tebufenozide-d9_2	Tebufenozide-d9	40	1		1	66	10	23	14	10.25
334.2	117	15.38	Tebufenpyrad_1	Tebufenpyrad	40	1		1	71	10.5	47	6.5	6.73
334	145	15.38	Tebufenpyrad_2	Tebufenpyrad	40	1		1	91	10	37	6	6.73
230.18	174.06	8.53	Terbuthylazine_1	Terbuthylazine	40	1		1	80	10	33	12	11.83
230.18	96.03	8.53	Terbuthylazine_2	Terbuthylazine	40	1		1	80	10	37	12	11.83
235.07	101.1	8.47	Terbuthylazine-d5_1	Terbuthylazine-d5	40	1		1	81	10	37	10	12.61
235.07	137	8.47	Terbuthylazine-d5_2	Terbuthylazine-d5	40	1		1	81	10	35	12	12.61
202.106	146	6	Terbuthylazine-desethyl_1	Terbuthylazine-desethyl	40	1		1	71	10	23	10	31.69
202.106	110	6	Terbuthylazine-desethyl_1	Terbuthylazine-desethyl	40	1		1	71	10	31	10	31.69
211.08	147	5.92	Terbuthylazine-desethyl-d9_1	Terbuthylazine-desethyl-d9	40	1		1	81	10	23	12	29.15
211.08	80	5.92	Terbuthylazine-desethyl-d9_2	Terbuthylazine-desethyl-d9	40	1		1	81	10	39	10	29.15
371.928	158.9	10.59	Tetraconazole_1	Tetraconazole	40	1		1	111	10	39	18	24.81
371.928	69.9	10.59	Tetraconazole_2	Tetraconazole	40	1		1	111	10	63	10	24.81
202.04	175.1	6	Thiabendazole_1	Thiabendazole	60	1		1	71	10	35	14	32.87
202.04	131.2	6	Thiabendazole_2	Thiabendazole	60	1		1	71	10	45	14	32.87
206.059	179.2	5.95	Thiabendazole-d4_1	Thiabendazole-d4	60	1		1	126	10	37	14	31.38
206.059	135.2	5.95	Thiabendazole-d4_2	Thiabendazole-d4	60	1		1	126	10	45	14	31.38
253.1	126.1	7.25	Thiacloprid_1	Thiacloprid	40	1		1	81	10	43	4	21.42
253.1	73.1	7.25	Thiacloprid_2	Thiacloprid	40	1		1	71	10	83	2	21.42
256.97	126	7.18	Thiacloprid-d4_1	Thiacloprid-d4	40	1		1	96	10	29	12	18.65
256.97	73	7.18	Thiacloprid-d4_2	Thiacloprid-d4	40	1		1	96	10	83	10	18.65
292	211	4.56	Thiamethoxam_1	Thiamethoxam	40	1		1	91	10	17	4	18.85
292	181	4.56	Thiamethoxam_2	Thiamethoxam	40	1		1	91	10	31	4	18.85
294.96	214.1	4.54	Thiamethoxam-d3_1	Thiamethoxam-d3	40	1		1	106	10	17	18	19.21
294.96	184.1	4.54	Thiamethoxam-d3_2	Thiamethoxam-d3	40	1		1	106	10	31	16	19.21
296.1	69.9	9.05	Triadimenol_1	Triadimenol	40	1		1	41	10	15	10	18.43
296.1	227	9.05	Triadimenol_2	Triadimenol	40	1		1	56	10	15	8	18.43
300.088	70	9.01	Triadimenol-d4_1	Triadimenol-d4	40	1		1	46	10	15	12	17.98
300.088	99	9.01	Triadimenol-d4_2	Triadimenol-d4	40	1		1	46	10	21	12	17.98
248	68	15.7	Triazoxide_1	Triazoxide	40	1		1	91	10	45	6.5	5.68
248	150	15.7	Triazoxide_2	Triazoxide	40	1		1	91	10	42	4	5.68
395.03	186.2	8.26	Trifloxystrobin acid_1	Trifloxystrobin acid	40	1		1	46	10	23	16	20.4
395.03	145.1	8.26	Trifloxystrobin acid_2	Trifloxystrobin acid	40	1		1	46	10	59	12	20.4
409	186	16.04	Trifloxystrobin_1	Trifloxystrobin	40	1		1	59	10	23	8	5.08
409	145	16.04	Trifloxystrobin_2	Trifloxystrobin	40	1		1	59	10	63	8	5.08
415.026	186.2	15.95	Trifloxystrobin-d6_1	Trifloxystrobin-d6	40	1		1	61	10	27	16	4.69
415.026	145.1	15.95	Trifloxystrobin-d6_2	Trifloxystrobin-d6	40	1		1	61	10	63	14	4.69
318.048	69.9	11.03	Triticonazole_1	Triticonazole	40	1		1	66	10	19	10	19.23
318.048	124.9	11.03	Triticonazole_2	Triticonazole	40	1		1	66	10	47	20	19.23
336.024	187.1	12.18	Zoxamide_1	Zoxamide	40	1		1	51	10	29	16	7.71
336.024	123	12.18	Zoxamide_3	Zoxamide	40	1		1	51	10	73	14	7.71

## Sheet: ESM-A Table S3.4
ESM-A Table S3.4: Optimized LC-ESI-MS/MS conditions using the scheduled multiple reaction monitoring mode for all analytes and ILIS in ESI-.
- Substances, for which stereoisomers were chromatographically separated, are marked with the ending "_sum".
- To avoid overlapping isotopic patterns, particularly of bromine and/or chlorine containing analytes and their corresponding si-ILIS, for which only three to four hydrogen atoms are replaced by deuterium, ion transitions of these ILIS were optimized again using a heavier
isotopologue as precursor mass (Q1 mass) and the substances are marked with "(heavier isotopologue)".
- The column order corresponds to the column order of scheduled MRM Sciex acquisition methods.
Q1 mass [Da]	Q3 mass [Da]	Retention time [min]	ID	Group	MRM window [sec]	Primary/secondary	Trigger threshold	Dwell weight	Declustering potential (DP) [volts]	Entrance potential (DP) [volts]	Collision energy (CE) [volts]	Collision cell exit potential (CXP) [volts]	Dwell time [ms]
524.958	249.9	12.3	Bromadiolone_sum_ESI-_1	Bromadiolone_sum	100	1		1	-25	-10	-48	-19	9.26
524.958	79	12.3	Bromadiolone_sum_ESI-_2	Bromadiolone_sum	100	1		1	-25	-10	-122	-7	9.26
372.963	200.8	8.35	Chlorophacinone_ESI-_1	Chlorophacinone	80	1		1	-50	-10	-30	-15	25.11
372.963	144.8	8.35	Chlorophacinone_ESI-_1	Chlorophacinone	80	1		1	-50	-10	-30	-11	25.11
334.791	289.7	3.62	Chlorothalonil R417888 13C215N2 (heavier isotopologue)_ESI-_1	Chlorothalonil R417888 13C215N2	40	1		1	-30	-10	-26	-21	68.07
334.791	223.7	3.62	Chlorothalonil R417888 13C215N2 (heavier isotopologue)_ESI-_2	Chlorothalonil R417888 13C215N2	40	1		1	-30	-10	-34	-17	68.07
326.88	219.8	3.62	Chlorothalonil R417888_ESI-_1	Chlorothalonil R417888	40	1		1	-45	-10	-34	-17	68.07
326.88	283.6	3.62	Chlorothalonil R417888_ESI-_2	Chlorothalonil R417888	40	1		1	-45	-10	-26	-21	68.07
262.793	219.7	3.57	Chlorothalonil R611968_ESI-_1	Chlorothalonil R611968	40	1		1	-45	-10	-24	-17	82.21
262.793	183.7	3.57	Chlorothalonil R611968_ESI-_2	Chlorothalonil R611968	40	1		1	-45	-10	-36	-13	82.21
244.781	181.8	5.09	Chlorothalonil-4-hydroxy_ESI-_1	Chlorothalonil-4-hydroxy	40	1		1	-5	-10	-38	-19	19.1
244.781	209.7	5.09	Chlorothalonil-4-hydroxy_ESI-_2	Chlorothalonil-4-hydroxy	40	1		1	-5	-10	-34	-15	19.1
216.862	159.7	6.46	Desmethoxy-linuron_ESI-_1	Desmethoxy-linuron	40	1		1	-80	-10	-18	-11	43.89
216.862	123.8	6.46	Desmethoxy-linuron_ESI-_2	Desmethoxy-linuron	40	1		1	-80	-10	-30	-11	43.89
420.761	96.9	14.75	Endosulfan sulfate (heavier isotopologue)_ESI-_1	Endosulfan sulfate	40	1		1	-100	-10	-70	-7	10.79
420.761	79.9	14.75	Endosulfan sulfate (heavier isotopologue)_ESI-_2	Endosulfan sulfate	40	1		1	-100	-10	-130	-11	10.79
428.732	96.9	14.68	Endosulfan sulfate-d4 (heavier isotopologue)_ESI-_1	Endosulfan-sulfate-d4	40	1		1	-110	-10	-64	-11	11.27
428.732	79.9	14.68	Endosulfan sulfate-d4 (heavier isotopologue)_ESI-_2	Endosulfan-sulfate-d4	40	1		1	-110	-10	-126	-5	11.27
440.873	335.8	8.92	Fipronil-[13]C4 (heavier isotopologue)_ESI-_1	Fipronil-[13]C4	40	1		1	-70	-10	-22	-27	16.83
440.873	184	8.92	Fipronil-[13]C4 (heavier isotopologue)_ESI-_2	Fipronil-[13]C4	40	1		1	-70	-10	-56	-11	16.83
434.8	329.7	8.92	Fipronil_ESI-_1	Fipronil	40	1		1	-70	-10	-24	-31	16.83
434.8	249.8	8.92	Fipronil_ESI-_2	Fipronil	40	1		1	-70	-10	-38	-17	16.83
541.032	160.9	14.2	Flocoumafen_sum_ESI-_1	Flocoumafen_sum	80	1		1	-10	-10	-46	-11	8.7
541.032	381.9	14.2	Flocoumafen_sum_ESI-_2	Flocoumafen_sum	80	1		1	-10	-10	-36	-29	8.7
545.052	164.9	14.15	Flocoumafen-d4_sum_ESI-_1	Flocoumafen-d4_sum	80	1		1	-25	-10	-46	-13	8.32
545.052	385.9	14.15	Flocoumafen-d4_sum_ESI-_2	Flocoumafen-d4_sum	80	1		1	-25	-10	-36	-31	8.32
462.85	415.7	14.55	Fluazinam_ESI-_1	Fluazinam	40	1		1	-10	-10	-30	-33	12.07
462.85	397.7	14.55	Fluazinam_ESI-_2	Fluazinam	40	1		1	-10	-10	-24	-33	12.07
248.89	181.8	8.38	Fludioxonil-[13]C2_ESI-_1	Fludioxonil-[13]C2	40	1		1	-35	-10	-42	-13	14.43
248.89	127.9	8.38	Fludioxonil-[13]C2_ESI-_2	Fludioxonil-[13]C2	40	1		1	-35	-10	-44	-9	14.43
247	180	8.38	Fludioxonil_ESI-_1	Fludioxonil	40	1		1	-110	-10	-38	-13	14.43
247	126	8.38	Fludioxonil_ESI-_1	Fludioxonil	40	1		1	-110	-10	-40	-9	14.43
287.866	195.8	9.57	Haloxyfop-phenol_ESI-_1	Haloxyfop-phenol	40	1		1	-120	-10	-38	-15	13.31
287.866	251.8	9.57	Haloxyfop-phenol_ESI-_2	Haloxyfop-phenol	40	1		1	-120	-10	-20	-17	13.31
508.944	325.8	15.29	Lufenuron_ESI-_1	Lufenuron	40	1		10	-35	-10	-26	-25	67.52
508.944	338.9	15.29	Lufenuron_ESI-_2	Lufenuron	40	1		10	-35	-10	-16	-27	67.52
513.878	327.8	15.24	Lufenuron-d3 (heavier isotopologue)_ESI-_1	Lufenuron-d3	40	1		10	-45	-10	-28	-21	67.56
511.969	325.9	15.24	Lufenuron-d3_ESI-_2	Lufenuron-d3	40	1		10	-30	-10	-24	-25	67.56
505.07	302	15	Metaflumizone_sum_ESI-_1	Metaflumizone_sum	80	1		1	-115	-10	-24	-25	9.1
505.07	117	15	Metaflumizone_sum_ESI-_2	Metaflumizone_sum	80	1		1	-115	-10	-54	-9	9.1
328.1	79.9	5.75	Metolachlor ESA_ESI-_1	Metolachlor ESA	40	1		1	-45	-10	-68	-11	26.46
328.1	120.9	5.75	Metolachlor ESA_ESI-_2	Metolachlor ESA	40	1		1	-45	-10	-30	-13	26.46
278.1	206.1	5.05	Metolachlor OA_ESI-_1	Metolachlor OA	40	1		1	-65	-10	-16	-17	18.29
278.1	174.1	5.05	Metolachlor OA_ESI-_2	Metolachlor OA	40	1		1	-65	-10	-22	-15	18.29
334.038	79.9	5.7	Metolachlor-ESA-d6_ESI-_1	Metolachlor-ESA-d6	40	1		1	-120	-10	-74	-9	25.49
334.038	120.8	5.7	Metolachlor-ESA-d6_ESI-_2	Metolachlor-ESA-d6	40	1		1	-120	-10	-32	-11	25.49
490.939	470.8	13.83	Novaluron_ESI-_1	Novaluron	40	1		1	-100	-10	-18	-29	5.33
490.939	304.9	13.83	Novaluron_ESI-_2	Novaluron	40	1		1	-100	-10	-20	-23	5.33
345	281	12.25	Oryzalin_ESI-_1	Oryzalin	40	1		1	-85	-10	-26	-25	7.64
345	78	12.25	Oryzalin_ESI-_2	Oryzalin	40	1		1	-85	-10	-70	-9	7.64
378.916	338.9	16	Teflubenzuron_ESI-_1	Teflubenzuron	40	1		10	-45	-10	-16	-25	46.39
378.916	358.9	16	Teflubenzuron_ESI-_1	Teflubenzuron	40	1		10	-45	-10	-10	-29	46.39
383.906	197.8	15.96	Teflubenzuron-d3 (heavier isotopologue)_ESI-_1	Teflubenzuron-d3	40	1		10	-70	-10	-32	-19	46.36
383.906	95.1	15.96	Teflubenzuron-d3 (heavier isotopologue)_ESI-_2	Teflubenzuron-d3	40	1		10	-70	-10	-86	-9	46.36

## Sheet: ESM-A Table S3.5
ESM-A Table S3.5: Optimized LC-ESI-MS/MS conditions for early eluting substances (RT < 4 min) with narrow peak width (< 10 s ) in ESI+ not using the scheduled multiple reaction monitoring mode but acquiring these ion transitions over the whole run to achieve sufficient scans per peak.
- The column order corresponds to the column order of MRM Sciex acquisition methods.
Q1 mass [Da]	Q3 mass [Da]	Dwell time [ms]	ID	Group	Declustering potential (DP) [volts]	Entrance potential (DP) [volts]	Collision energy (CE) [volts]	Collision cell exit potential (CXP) [volts]	Retention time [min]
129.02	93.1	10	4-amino-2-chloropyridine_1	4-amino-2-chloropyridine	91	10	27	18	3.47
129.02	94.2	10	4-amino-2-chloropyridine_2	4-amino-2-chloropyridine	91	10	37	14	3.47
174.097	103.8	10	Atrazine-Desisopropyl_1	Atrazine-Desisopropyl	86	10	31	18	3.84
174.097	79	10	Atrazine-Desisopropyl_2	Atrazine-Desisopropyl	86	10	25	12	3.84
179.1	101.1	10	Atrazine-desisopropyl-d5_1	Atrazine-desisopropyl-d5	96	10	27	10	3.81
179.1	137.1	10	Atrazine-desisopropyl-d5_2	Atrazine-desisopropyl-d5	96	10	25	12	3.81

[truncated: 15 more sheets: ESM-A Table S4.1, ESM-A Table S4.2, ESM-A Table S4.3, ESM-A Table S4.4, ESM-A Table S5, ESM-A Table S6, ESM-A Table S7, ESM-A Table S8, ESM-A Table S9, ESM-A Table S10, ESM-A Table S11.1, ESM-A Table S11.2, ESM-A Table S11.3, ESM-A Table S11.4, ESM-A Table S12]
